# Supplementary material for: A modified GC-specific MAKER gene annotation method reveals improved and novel gene predictions of high and low GC content in Oryza sativa
Source: BMC Bioinformatics. 2017 Nov 25;18:522. doi: 10.1186/s12859-017-1942-z (PMC5702205; doi:10.1186/s12859-017-1942-z)
Supplement: Supplementary file 2 — Transcript evidence used to reannotate Oryza sativa and additional information from gene predictions generated from alternative MAKER methods. Table S1. Number of predictions, average transcript length and AED0.5 of gene predictions generated by alternative MAKER approaches. Table S2. Number of predictions, average transcript length and AED0.5 of the three randomly replicated standard MAKER annotations. Table S3. RNA-seq transcript evidence used in the reannotation of the Oryza sativa genome. (XLSX 40 kb) [file 12859_2017_1942_MOESM2_ESM.xlsx]

## Sheet: Table S1
Annotation	Number of Predictions	Average Transcript Length (bp)	AED0.5	Percentage (%)
MAKER SNAP	28320	1861	26336	92.9944
MAKER AUGUSTUS	26874	1884	26034	96.8743
Isochore-Specific AUGUSTUS	27728	1887	26006	93.7897
MAKER SNAP/Isochore-Specific AUGUSTUS	29501	1900	27131	91.9664
Six HMMs	29942	1947	27395	91.4936

## Sheet: Table S2
Annotation	Number of Predictions	Average Transcript Length (bp)	AED0.5	Percentage (%)
Random 1	29080	1849	26428	90.8803
Random 2	29062	1850	26558	91.3839
Random 3	28937	1857	26420	91.3018

## Sheet: Table S3
SRA Number	Bases (Mbp)	Read Length (bp)	Paired or Single	Data Type	Description	Tissue	Stress
SRR4241117	21.5G	150	Paired	Illumina	RNA-seq analysis of gene transcripts during callus formation from the basal part of young rice leaf explants	Callus	None
SRR4241118	20.7G	150	Paired	Illumina	RNA-seq analysis of gene transcripts during callus formation from the basal part of young rice leaf explants	Callus	None
SRR4241116	22.2G	150	Paired	Illumina	RNA-seq analysis of gene transcripts during callus formation from the basal part of young rice leaf explants	Base region of young leaf	None
SRR2467253	3.3G	100	Paired	Illumina	Oryza sativa strain:Nipponbare | cultivar:Japonica Raw sequence reads	Shoot	None
SRR2467252	2.9G	100	Paired	Illumina	Oryza sativa strain:Nipponbare | cultivar:Japonica Raw sequence reads	Shoot	None
DRR036948	4.5G	100	Paired	Illumina	Striga infected rice transcriptome (rice control)	Root	None
DRR036947	5.0G	100	Paired	Illumina	Striga infected rice transcriptome (rice control)	Root	None
DRR036946	6.9G	100	Paired	Illumina	Striga infected rice transcriptome (rice control)	Root	None
DRR050262	2.3G	100	Paired	Illumina	Identification and characterization of the llb (lesion and lamina bending) mutant of rice.	Whole Plant	None
DRR036949	1.9G	100	Paired	Illumina	Striga infected rice transcriptome, 3dpi	Roots	Striga hermonthica infection
DRR036952	5.8G	100	Paired	Illumina	Striga infected rice transcriptome, 7dpi	Roots	Striga hermonthica infection
DRR036951	6.1G	100	Paired	Illumina	Striga infected rice transcriptome, 3dpi	Roots	Striga hermonthica infection
DRR036954	6.3G	100	Paired	Illumina	Striga infected rice transcriptome, 7dpi	Roots	Striga hermonthica infection
DRR036950	5.9G	100	Paired	Illumina	Striga infected rice transcriptome, 3dpi	Roots	Striga hermonthica infection
DRR036953	6.6G	100	Paired	Illumina	Striga infected rice transcriptome, 7dpi	Roots	Striga hermonthica infection
ERR1142053	1.5G	100	Paired	Illumina	Rice perception of symbiotic arbuscular mychorrhizal fungi requires the karrikin receptor complex	Roots	Arbuscular Mycorrhizal Fungi (AMF)
ERR1142052	2.0G	100	Paired	Illumina	Rice perception of symbiotic arbuscular mychorrhizal fungi requires the karrikin receptor complex	Roots	Arbuscular Mycorrhizal Fungi (AMF)
ERR1142057	1.4G	100	Paired	Illumina	Rice perception of symbiotic arbuscular mychorrhizal fungi requires the karrikin receptor complex	Roots	karrikin 2
ERR1142056	2.4G	100	Paired	Illumina	Rice perception of symbiotic arbuscular mychorrhizal fungi requires the karrikin receptor complex	Roots	Arbuscular Mycorrhizal Fungi (AMF)
ERR1142059	1.8G	100	Paired	Illumina	Rice perception of symbiotic arbuscular mychorrhizal fungi requires the karrikin receptor complex	Roots	karrikin 2
ERR1142054	3.4G	100	Paired	Illumina	Rice perception of symbiotic arbuscular mychorrhizal fungi requires the karrikin receptor complex	Roots	Arbuscular Mycorrhizal Fungi (AMF)
ERR1142055	4.0G	100	Paired	Illumina	Rice perception of symbiotic arbuscular mychorrhizal fungi requires the karrikin receptor complex	Roots	Arbuscular Mycorrhizal Fungi (AMF)
ERR1142060	3.1G	100	Paired	Illumina	Rice perception of symbiotic arbuscular mychorrhizal fungi requires the karrikin receptor complex	Roots	karrikin 2
ERR1142061	3.1G	100	Paired	Illumina	Rice perception of symbiotic arbuscular mychorrhizal fungi requires the karrikin receptor complex	Roots	karrikin 2
ERR1142058	9.7G	100	Paired	Illumina	Rice perception of symbiotic arbuscular mychorrhizal fungi requires the karrikin receptor complex	Roots	karrikin 2
ERR789547	2.1G	100	Paired	Illumina	Transcriptome analysis of Heugjinju, seed development and heading date + 7days	Whole Plant	None
ERR789552	2.4G	100	Paired	Illumina	Transcriptome analysis of Heugseol, seed development and heading date + 14days	Whole Plant	None
ERR789546	3.2G	100	Paired	Illumina	Transcriptome analysis of Heugjinju, seed development and heading date	Whole Plant	None
ERR789549	3.9G	100	Paired	Illumina	Transcriptome analysis of Heugseol, seed development and heading date	Whole Plant	None
ERR789550	2.8G	100	Paired	Illumina	Transcriptome analysis of Heugseol, seed development and heading date + 7days	Whole Plant	None
ERR789548	3.4G	100	Paired	Illumina	Transcriptome analysis of Heugjinju, seed development and heading date + 14days	Whole Plant	None
