# Supplementary material for: A modified GC-specific MAKER gene annotation method reveals improved and novel gene predictions of high and low GC content in Oryza sativa
Source: BMC Bioinformatics. 2017 Nov 25;18:522. doi: 10.1186/s12859-017-1942-z (PMC5702205; doi:10.1186/s12859-017-1942-z)
Supplement: Supplementary file 7 — OrthoMCL orthogroups containing novel high and low GC gene predictions. OrthoMCL output listing the number of genes, taxa and gene names for each orthogroup that contains at least one novel high or low GC prediction. Novel genes are indicated by bold text. (TXT 55 kb) [file 12859_2017_1942_MOESM7_ESM.txt]

ORTHOMCL248(23 genes,3 taxa):	 Bradi1g57280.1.p(Brachypodium_distachyon) Bradi1g57285.1.p(Brachypodium_distachyon) Bradi1g57290.3.p(Brachypodium_distachyon) Bradi1g57291.2.p(Brachypodium_distachyon) Bradi1g57294.1.p(Brachypodium_distachyon) Bradi1g57295.1.p(Brachypodium_distachyon) Bradi1g57296.1.p(Brachypodium_distachyon) Bradi1g57297.1.p(Brachypodium_distachyon) Bradi1g57302.1.p(Brachypodium_distachyon) Bradi1g57337.1.p(Brachypodium_distachyon) Bradi1g57400.1.p(Brachypodium_distachyon) Sobic.001G165600.1.p(Sorghum_bicolor) maker-Chr6-augustus-gene-185.27-mRNA-1(SixHMM) maker-Chr6-augustus-gene-185.32-mRNA-1(SixHMM) maker-Chr6-augustus-gene-185.34-mRNA-1(SixHMM) maker-Chr6-augustus-gene-187.20-mRNA-1(SixHMM) maker-Chr6-augustus-gene-188.21-mRNA-1(SixHMM) maker-Chr6-augustus-gene-188.23-mRNA-1(SixHMM) maker-Chr6-augustus-gene-188.24-mRNA-1(SixHMM) maker-Chr6-augustus-gene-189.11-mRNA-1(SixHMM) maker-Chr6-augustus-gene-189.17-mRNA-1(SixHMM) maker-Chr6-snap-gene-187.28-mRNA-1(SixHMM) snap_masked-Chr6-processed-gene-185.23-mRNA-1(SixHMM)
ORTHOMCL1053(11 genes,3 taxa):	 AC200112.4_FGP007(Zea_mays) AC203257.2_FGP003(Zea_mays) AC205251.3_FGP002(Zea_mays) GRMZM2G014150_P01(Zea_mays) GRMZM2G089238_P01(Zea_mays) GRMZM2G110409_P01(Zea_mays) GRMZM2G111622_P01(Zea_mays) Sobic.005G055501.1.p(Sorghum_bicolor) Sobic.009G194100.2.p(Sorghum_bicolor) augustus_masked-Chr11-processed-gene-21.11-mRNA-1(SixHMM) snap_masked-Chr12-processed-gene-21.39-mRNA-1(SixHMM)
ORTHOMCL1823(8 genes,4 taxa):	 Bradi3g22000.2.p(Brachypodium_distachyon) Bradi4g40903.1.p(Brachypodium_distachyon) GRMZM2G535409_P01(Zea_mays) Sobic.005G006100.1.p(Sorghum_bicolor) maker-Chr10-augustus-gene-100.24-mRNA-1(SixHMM) maker-Chr8-augustus-gene-94.71-mRNA-1(SixHMM) maker-Chr8-augustus-gene-94.73-mRNA-1(SixHMM) maker-Chr8-augustus-gene-95.16-mRNA-1(SixHMM)
ORTHOMCL2042(8 genes,4 taxa):	 Bradi1g26960.1.p(Brachypodium_distachyon) Bradi1g67770.1.p(Brachypodium_distachyon) Bradi5g13370.1.p(Brachypodium_distachyon) GRMZM2G104268_P02(Zea_mays) Sobic.001G433300.1.p(Sorghum_bicolor) Sobic.006G119400.1.p(Sorghum_bicolor) Sobic.006G245900.1.p(Sorghum_bicolor) maker-Chr3-snap-gene-82.106-mRNA-1(SixHMM)
ORTHOMCL2411(7 genes,4 taxa):	 Bradi2g62360.1.p(Brachypodium_distachyon) GRMZM2G006280_P01(Zea_mays) GRMZM2G119675_P01(Zea_mays) GRMZM5G885744_P01(Zea_mays) Sobic.002G386500.1.p(Sorghum_bicolor) Sobic.009G015000.1.p(Sorghum_bicolor) maker-Chr3-augustus-gene-227.42-mRNA-1(SixHMM)
ORTHOMCL2573(7 genes,4 taxa):	 Bradi1g46540.1.p(Brachypodium_distachyon) Bradi1g46543.2.p(Brachypodium_distachyon) Bradi1g46547.1.p(Brachypodium_distachyon) GRMZM2G135501_P01(Zea_mays) Sobic.001G325500.1.p(Sorghum_bicolor) Sobic.010G074600.1.p(Sorghum_bicolor) snap_masked-Chr6-processed-gene-50.58-mRNA-1(SixHMM)
ORTHOMCL2804(6 genes,1 taxa):	 augustus_masked-Chr1-processed-gene-159.1-mRNA-1(SixHMM) augustus_masked-Chr12-processed-gene-21.5-mRNA-1(SixHMM) maker-Chr12-snap-gene-19.152-mRNA-1(SixHMM) maker-Chr12-snap-gene-19.159-mRNA-1(SixHMM) snap_masked-Chr11-processed-gene-20.103-mRNA-1(SixHMM) snap_masked-Chr8-processed-gene-218.40-mRNA-1(SixHMM)
ORTHOMCL2959(6 genes,4 taxa):	 Bradi5g06485.1.p(Brachypodium_distachyon) GRMZM2G175606_P01(Zea_mays) GRMZM2G308422_P01(Zea_mays) GRMZM2G473266_P01(Zea_mays) Sobic.006G039600.1.p(Sorghum_bicolor) augustus_masked-Chr4-processed-gene-168.13-mRNA-1(SixHMM)
ORTHOMCL3541(6 genes,4 taxa):	 Bradi1g37337.1.p(Brachypodium_distachyon) GRMZM2G022538_P01(Zea_mays) GRMZM2G032028_P01(Zea_mays) Sobic.010G175500.1.p(Sorghum_bicolor) maker-Chr2-augustus-gene-65.94-mRNA-1(SixHMM) maker-Chr6-augustus-gene-226.48-mRNA-1(SixHMM)
ORTHOMCL4871(5 genes,4 taxa):	 Bradi3g24760.2.p(Brachypodium_distachyon) GRMZM2G066291_P01(Zea_mays) GRMZM2G093708_P01(Zea_mays) Sobic.001G252401.1.p(Sorghum_bicolor) augustus_masked-Chr10-processed-gene-139.8-mRNA-1(SixHMM)
ORTHOMCL5113(5 genes,4 taxa):	 Bradi2g58887.2.p(Brachypodium_distachyon) GRMZM2G013481_P01(Zea_mays) GRMZM2G038512_P02(Zea_mays) Sobic.003G403500.1.p(Sorghum_bicolor) maker-Chr1-augustus-gene-401.84-mRNA-1(SixHMM)
ORTHOMCL5127(5 genes,4 taxa):	 Bradi2g58241.1.p(Brachypodium_distachyon) GRMZM2G357926_P01(Zea_mays) Sobic.003G396400.1.p(Sorghum_bicolor) augustus_masked-Chr1-processed-gene-395.26-mRNA-1(SixHMM) maker-Chr1-snap-gene-395.141-mRNA-1(SixHMM)
ORTHOMCL5441(5 genes,4 taxa):	 Bradi2g24175.2.p(Brachypodium_distachyon) GRMZM2G100727_P01(Zea_mays) GRMZM2G457562_P01(Zea_mays) Sobic.009G151600.2.p(Sorghum_bicolor) snap_masked-Chr5-processed-gene-214.31-mRNA-1(SixHMM)
ORTHOMCL5469(5 genes,3 taxa):	 Bradi2g19790.1.p(Brachypodium_distachyon) GRMZM2G102634_P01(Zea_mays) GRMZM2G405962_P01(Zea_mays) GRMZM2G477609_P02(Zea_mays) maker-Chr3-snap-gene-346.176-mRNA-1(SixHMM)
ORTHOMCL5537(5 genes,3 taxa):	 Bradi2g12271.1.p(Brachypodium_distachyon) Sobic.010G206700.1.p(Sorghum_bicolor) augustus_masked-Chr11-processed-gene-37.18-mRNA-1(SixHMM) augustus_masked-Chr11-processed-gene-37.8-mRNA-1(SixHMM) snap_masked-Chr11-processed-gene-37.62-mRNA-1(SixHMM)
ORTHOMCL6782(4 genes,1 taxa):	 augustus_masked-Chr12-processed-gene-257.45-mRNA-1(SixHMM) augustus_masked-Chr3-processed-gene-40.29-mRNA-1(SixHMM) snap_masked-Chr2-processed-gene-82.50-mRNA-1(SixHMM) snap_masked-Chr8-processed-gene-8.36-mRNA-1(SixHMM)
ORTHOMCL6943(4 genes,3 taxa):	 GRMZM2G330719_P01(Zea_mays) Sobic.008G054400.1.p(Sorghum_bicolor) snap_masked-Chr12-processed-gene-37.21-mRNA-1(SixHMM) snap_masked-Chr2-processed-gene-314.30-mRNA-1(SixHMM)
ORTHOMCL6951(4 genes,3 taxa):	 GRMZM2G306610_P01(Zea_mays) Sobic.003G156600.1.p(Sorghum_bicolor) augustus_masked-Chr1-processed-gene-133.14-mRNA-1(SixHMM) augustus_masked-Chr1-processed-gene-133.27-mRNA-1(SixHMM)
ORTHOMCL6991(4 genes,3 taxa):	 GRMZM2G136977_P01(Zea_mays) Sobic.003G044600.1.p(Sorghum_bicolor) Sobic.K004500.1.p(Sorghum_bicolor) augustus_masked-Chr1-processed-gene-41.2-mRNA-1(SixHMM)
ORTHOMCL7126(4 genes,3 taxa):	 GRMZM2G038013_P01(Zea_mays) GRMZM2G055165_P01(Zea_mays) Sobic.006G280050.1.p(Sorghum_bicolor) augustus_masked-Chr4-processed-gene-353.29-mRNA-1(SixHMM)
ORTHOMCL7316(4 genes,4 taxa):	 Bradi5g24227.1.p(Brachypodium_distachyon) GRMZM2G082032_P01(Zea_mays) Sobic.006G243200.1.p(Sorghum_bicolor) maker-Chr4-augustus-gene-331.113-mRNA-1(SixHMM)
ORTHOMCL7355(4 genes,4 taxa):	 Bradi5g22757.1.p(Brachypodium_distachyon) GRMZM2G324767_P01(Zea_mays) Sobic.006G226000.1.p(Sorghum_bicolor) snap_masked-Chr4-processed-gene-320.45-mRNA-1(SixHMM)
ORTHOMCL8814(4 genes,3 taxa):	 Bradi4g05040.1.p(Brachypodium_distachyon) GRMZM2G075283_P01(Zea_mays) maker-Chr12-snap-gene-226.101-mRNA-1(SixHMM) snap_masked-Chr12-processed-gene-226.29-mRNA-1(SixHMM)
ORTHOMCL10330(4 genes,4 taxa):	 Bradi3g14946.2.p(Brachypodium_distachyon) GRMZM2G363971_P01(Zea_mays) Sobic.007G069500.1.p(Sorghum_bicolor) snap_masked-Chr8-processed-gene-54.28-mRNA-1(SixHMM)
ORTHOMCL12044(4 genes,4 taxa):	 Bradi2g16396.1.p(Brachypodium_distachyon) GRMZM2G413647_P01(Zea_mays) Sobic.009G233900.1.p(Sorghum_bicolor) snap_masked-Chr5-processed-gene-281.68-mRNA-1(SixHMM)
ORTHOMCL13876(4 genes,4 taxa):	 Bradi1g32317.2.p(Brachypodium_distachyon) GRMZM2G110822_P01(Zea_mays) Sobic.010G223400.1.p(Sorghum_bicolor) augustus_masked-Chr1-processed-gene-334.2-mRNA-1(SixHMM)
ORTHOMCL14129(4 genes,4 taxa):	 Bradi1g24845.1.p(Brachypodium_distachyon) GRMZM2G171096_P01(Zea_mays) Sobic.002G338250.1.p(Sorghum_bicolor) augustus_masked-Chr7-processed-gene-223.7-mRNA-1(SixHMM)
ORTHOMCL14354(4 genes,4 taxa):	 Bradi1g18050.1.p(Brachypodium_distachyon) GRMZM2G472852_P01(Zea_mays) Sobic.002G414400.1.p(Sorghum_bicolor) augustus_masked-Chr7-processed-gene-284.41-mRNA-1(SixHMM)
ORTHOMCL14527(4 genes,4 taxa):	 Bradi1g11805.1.p(Brachypodium_distachyon) GRMZM2G327260_P01(Zea_mays) Sobic.001G128000.1.p(Sorghum_bicolor) augustus_masked-Chr3-processed-gene-278.42-mRNA-1(SixHMM)
ORTHOMCL14809(4 genes,3 taxa):	 Bradi1g03675.2.p(Brachypodium_distachyon) Bradi1g03681.1.p(Brachypodium_distachyon) Sobic.001G033701.1.p(Sorghum_bicolor) snap_masked-Chr3-processed-gene-345.38-mRNA-1(SixHMM)
ORTHOMCL15335(3 genes,1 taxa):	 snap_masked-Chr1-processed-gene-234.94-mRNA-1(SixHMM) snap_masked-Chr1-processed-gene-381.58-mRNA-1(SixHMM) snap_masked-Chr2-processed-gene-287.54-mRNA-1(SixHMM)
ORTHOMCL15349(3 genes,1 taxa):	 maker-Chr4-snap-gene-258.110-mRNA-1(SixHMM) maker-Chr9-snap-gene-164.153-mRNA-1(SixHMM) snap_masked-Chr12-processed-gene-37.20-mRNA-1(SixHMM)
ORTHOMCL15404(3 genes,1 taxa):	 augustus_masked-Chr11-processed-gene-49.20-mRNA-1(SixHMM) augustus_masked-Chr11-processed-gene-49.7-mRNA-1(SixHMM) maker-Chr11-snap-gene-49.77-mRNA-1(SixHMM)
ORTHOMCL17840(3 genes,2 taxa):	 Bradi2g18943.1.p(Brachypodium_distachyon) Bradi4g13360.1.p(Brachypodium_distachyon) snap_masked-Chr12-processed-gene-165.39-mRNA-1(SixHMM)
ORTHOMCL19027(2 genes,1 taxa):	 snap_masked-Chr12-processed-gene-257.48-mRNA-1(SixHMM) snap_masked-Chr12-processed-gene-257.62-mRNA-1(SixHMM)
ORTHOMCL19035(2 genes,1 taxa):	 snap_masked-Chr11-processed-gene-118.17-mRNA-1(SixHMM) snap_masked-Chr5-processed-gene-72.40-mRNA-1(SixHMM)
ORTHOMCL19040(2 genes,1 taxa):	 snap_masked-Chr1-processed-gene-99.37-mRNA-1(SixHMM) snap_masked-Chr6-processed-gene-259.38-mRNA-1(SixHMM)
ORTHOMCL19041(2 genes,1 taxa):	 snap_masked-Chr1-processed-gene-93.45-mRNA-1(SixHMM) snap_masked-Chr3-processed-gene-43.66-mRNA-1(SixHMM)
ORTHOMCL19049(2 genes,1 taxa):	 snap_masked-Chr1-processed-gene-291.56-mRNA-1(SixHMM) snap_masked-Chr2-processed-gene-325.44-mRNA-1(SixHMM)
ORTHOMCL19051(2 genes,1 taxa):	 maker-Chr9-snap-gene-21.39-mRNA-1(SixHMM) snap_masked-Chr2-processed-gene-305.53-mRNA-1(SixHMM)
ORTHOMCL19102(2 genes,1 taxa):	 maker-Chr6-snap-gene-20.156-mRNA-1(SixHMM) maker-Chr6-snap-gene-20.159-mRNA-1(SixHMM)
ORTHOMCL19181(2 genes,1 taxa):	 maker-Chr12-snap-gene-28.69-mRNA-1(SixHMM) maker-Chr9-augustus-gene-140.106-mRNA-1(SixHMM)
ORTHOMCL19331(2 genes,1 taxa):	 augustus_masked-Chr4-processed-gene-209.15-mRNA-1(SixHMM) augustus_masked-Chr4-processed-gene-209.5-mRNA-1(SixHMM)
ORTHOMCL19338(2 genes,1 taxa):	 augustus_masked-Chr3-processed-gene-290.17-mRNA-1(SixHMM) maker-Chr9-augustus-gene-160.90-mRNA-1(SixHMM)
ORTHOMCL19365(2 genes,1 taxa):	 augustus_masked-Chr11-processed-gene-94.15-mRNA-1(SixHMM) snap_masked-Chr11-processed-gene-97.53-mRNA-1(SixHMM)
ORTHOMCL19367(2 genes,1 taxa):	 augustus_masked-Chr11-processed-gene-275.6-mRNA-1(SixHMM) snap_masked-Chr11-processed-gene-278.66-mRNA-1(SixHMM)
ORTHOMCL19382(2 genes,1 taxa):	 augustus_masked-Chr10-processed-gene-26.9-mRNA-1(SixHMM) maker-Chr10-augustus-gene-26.29-mRNA-1(SixHMM)
ORTHOMCL19401(2 genes,1 taxa):	 augustus_masked-Chr1-processed-gene-213.16-mRNA-1(SixHMM) snap_masked-Chr1-processed-gene-213.31-mRNA-1(SixHMM)
ORTHOMCL19440(2 genes,2 taxa):	 Sobic.009G153100.1.p(Sorghum_bicolor) snap_masked-Chr5-processed-gene-215.69-mRNA-1(SixHMM)
ORTHOMCL19458(2 genes,2 taxa):	 Sobic.009G044100.1.p(Sorghum_bicolor) snap_masked-Chr5-processed-gene-28.46-mRNA-1(SixHMM)
ORTHOMCL19825(2 genes,2 taxa):	 Sobic.002G357500.1.p(Sorghum_bicolor) maker-Chr7-augustus-gene-238.117-mRNA-1(SixHMM)
ORTHOMCL1(250 genes,4 taxa):	 Bradi1g01432.1.p(Brachypodium_distachyon) Bradi1g01442.2.p(Brachypodium_distachyon) Bradi1g29792.1.p(Brachypodium_distachyon) Bradi1g32160.1.p(Brachypodium_distachyon) Bradi1g37304.1.p(Brachypodium_distachyon) Bradi1g44755.1.p(Brachypodium_distachyon) Bradi1g47097.1.p(Brachypodium_distachyon) Bradi1g47107.1.p(Brachypodium_distachyon) Bradi1g47130.1.p(Brachypodium_distachyon) Bradi1g47990.1.p(Brachypodium_distachyon) Bradi1g78821.2.p(Brachypodium_distachyon) Bradi2g00501.2.p(Brachypodium_distachyon) Bradi2g00540.1.p(Brachypodium_distachyon) Bradi2g10623.1.p(Brachypodium_distachyon) Bradi2g47254.1.p(Brachypodium_distachyon) Bradi2g47256.3.p(Brachypodium_distachyon) Bradi3g08070.3.p(Brachypodium_distachyon) Bradi3g08075.2.p(Brachypodium_distachyon) Bradi3g10600.1.p(Brachypodium_distachyon) Bradi3g16427.1.p(Brachypodium_distachyon) Bradi3g27973.1.p(Brachypodium_distachyon) Bradi3g48760.2.p(Brachypodium_distachyon) Bradi3g48790.1.p(Brachypodium_distachyon) Bradi3g49640.1.p(Brachypodium_distachyon) Bradi4g03650.2.p(Brachypodium_distachyon) Bradi4g03660.2.p(Brachypodium_distachyon) Bradi4g08273.1.p(Brachypodium_distachyon) Bradi4g08300.2.p(Brachypodium_distachyon) Bradi4g08305.1.p(Brachypodium_distachyon) Bradi4g09817.2.p(Brachypodium_distachyon) Bradi4g10987.1.p(Brachypodium_distachyon) Bradi4g10998.1.p(Brachypodium_distachyon) Bradi4g11740.2.p(Brachypodium_distachyon) Bradi4g12990.1.p(Brachypodium_distachyon) Bradi4g13223.1.p(Brachypodium_distachyon) Bradi4g16068.1.p(Brachypodium_distachyon) Bradi4g16099.2.p(Brachypodium_distachyon) Bradi4g16116.1.p(Brachypodium_distachyon) Bradi4g16130.2.p(Brachypodium_distachyon) Bradi4g16133.1.p(Brachypodium_distachyon) Bradi4g24410.3.p(Brachypodium_distachyon) Bradi4g24431.1.p(Brachypodium_distachyon) Bradi4g24436.1.p(Brachypodium_distachyon) Bradi4g24445.1.p(Brachypodium_distachyon) Bradi4g24451.1.p(Brachypodium_distachyon) Bradi4g24457.1.p(Brachypodium_distachyon) Bradi4g24461.1.p(Brachypodium_distachyon) Bradi4g30560.3.p(Brachypodium_distachyon) Bradi4g30827.2.p(Brachypodium_distachyon) Bradi5g03960.3.p(Brachypodium_distachyon) Bradi5g03977.1.p(Brachypodium_distachyon) Bradi5g04000.3.p(Brachypodium_distachyon) Bradi5g15027.2.p(Brachypodium_distachyon) Bradi5g21960.1.p(Brachypodium_distachyon) Bradi5g22620.1.p(Brachypodium_distachyon) Bradi5g25117.2.p(Brachypodium_distachyon) GRMZM2G002569_P01(Zea_mays) GRMZM2G002950_P01(Zea_mays) GRMZM2G009770_P01(Zea_mays) GRMZM2G012685_P01(Zea_mays) GRMZM2G015406_P01(Zea_mays) GRMZM2G026943_P02(Zea_mays) GRMZM2G039665_P01(Zea_mays) GRMZM2G040508_P01(Zea_mays) GRMZM2G048801_P01(Zea_mays) GRMZM2G071396_P01(Zea_mays) GRMZM2G073884_P01(Zea_mays) GRMZM2G080041_P01(Zea_mays) GRMZM2G084248_P01(Zea_mays) GRMZM2G109830_P02(Zea_mays) GRMZM2G123314_P01(Zea_mays) GRMZM2G125263_P01(Zea_mays) GRMZM2G127990_P01(Zea_mays) GRMZM2G150930_P01(Zea_mays) GRMZM2G162829_P01(Zea_mays) GRMZM2G165387_P01(Zea_mays) GRMZM2G171114_P01(Zea_mays) GRMZM2G178753_P01(Zea_mays) GRMZM2G316907_P01(Zea_mays) GRMZM2G319307_P01(Zea_mays) GRMZM2G322348_P01(Zea_mays) GRMZM2G350793_P01(Zea_mays) GRMZM2G360219_P01(Zea_mays) GRMZM2G389948_P01(Zea_mays) GRMZM2G421669_P01(Zea_mays) GRMZM2G428370_P01(Zea_mays) GRMZM2G429759_P05(Zea_mays) GRMZM2G433684_P01(Zea_mays) GRMZM2G439799_P01(Zea_mays) GRMZM2G453672_P01(Zea_mays) GRMZM2G456669_P01(Zea_mays) GRMZM2G463574_P01(Zea_mays) GRMZM2G463580_P01(Zea_mays) GRMZM2G702599_P02(Zea_mays) GRMZM5G839644_P01(Zea_mays) GRMZM5G851140_P01(Zea_mays) Sobic.001G064700.1.p(Sorghum_bicolor) Sobic.002G074700.2.p(Sorghum_bicolor) Sobic.002G074900.1.p(Sorghum_bicolor) Sobic.002G075000.1.p(Sorghum_bicolor) Sobic.002G075100.1.p(Sorghum_bicolor) Sobic.002G075300.2.p(Sorghum_bicolor) Sobic.002G075400.2.p(Sorghum_bicolor) Sobic.002G075700.1.p(Sorghum_bicolor) Sobic.002G086900.1.p(Sorghum_bicolor) Sobic.002G205900.1.p(Sorghum_bicolor) Sobic.003G067600.1.p(Sorghum_bicolor) Sobic.003G068100.1.p(Sorghum_bicolor) Sobic.003G068200.3.p(Sorghum_bicolor) Sobic.003G069601.1.p(Sorghum_bicolor) Sobic.003G069700.2.p(Sorghum_bicolor) Sobic.003G069875.1.p(Sorghum_bicolor) Sobic.003G069950.1.p(Sorghum_bicolor) Sobic.003G070025.1.p(Sorghum_bicolor) Sobic.003G072000.3.p(Sorghum_bicolor) Sobic.003G265900.1.p(Sorghum_bicolor) Sobic.004G015500.1.p(Sorghum_bicolor) Sobic.004G047300.1.p(Sorghum_bicolor) Sobic.004G091300.1.p(Sorghum_bicolor) Sobic.004G091500.1.p(Sorghum_bicolor) Sobic.004G169100.1.p(Sorghum_bicolor) Sobic.004G214800.2.p(Sorghum_bicolor) Sobic.004G214900.1.p(Sorghum_bicolor) Sobic.004G217500.1.p(Sorghum_bicolor) Sobic.004G288200.1.p(Sorghum_bicolor) Sobic.005G019300.1.p(Sorghum_bicolor) Sobic.005G038800.2.p(Sorghum_bicolor) Sobic.005G055900.1.p(Sorghum_bicolor) Sobic.005G057700.1.p(Sorghum_bicolor) Sobic.005G065000.1.p(Sorghum_bicolor) Sobic.005G116700.1.p(Sorghum_bicolor) Sobic.005G122400.1.p(Sorghum_bicolor) Sobic.005G131301.1.p(Sorghum_bicolor) Sobic.005G131600.2.p(Sorghum_bicolor) Sobic.005G187700.1.p(Sorghum_bicolor) Sobic.005G205100.1.p(Sorghum_bicolor) Sobic.005G205300.1.p(Sorghum_bicolor) Sobic.005G220800.1.p(Sorghum_bicolor) Sobic.006G030300.1.p(Sorghum_bicolor) Sobic.006G030400.1.p(Sorghum_bicolor) Sobic.006G030600.2.p(Sorghum_bicolor) Sobic.006G030700.3.p(Sorghum_bicolor) Sobic.006G217900.1.p(Sorghum_bicolor) Sobic.008G007400.1.p(Sorghum_bicolor) Sobic.008G052500.1.p(Sorghum_bicolor) Sobic.008G053000.2.p(Sorghum_bicolor) Sobic.008G065200.3.p(Sorghum_bicolor) Sobic.008G108200.3.p(Sorghum_bicolor) Sobic.008G174966.1.p(Sorghum_bicolor) Sobic.008G175032.1.p(Sorghum_bicolor) Sobic.009G058900.2.p(Sorghum_bicolor) Sobic.010G054400.1.p(Sorghum_bicolor) Sobic.010G061300.2.p(Sorghum_bicolor) Sobic.010G067200.2.p(Sorghum_bicolor) Sobic.010G067300.1.p(Sorghum_bicolor) Sobic.010G067400.1.p(Sorghum_bicolor) Sobic.010G176700.1.p(Sorghum_bicolor) Sobic.010G228800.1.p(Sorghum_bicolor) Sobic.010G274700.1.p(Sorghum_bicolor) augustus_masked-Chr1-processed-gene-28.14-mRNA-1(SixHMM) augustus_masked-Chr1-processed-gene-28.28-mRNA-1(SixHMM) augustus_masked-Chr10-processed-gene-111.1-mRNA-1(SixHMM) augustus_masked-Chr10-processed-gene-118.13-mRNA-1(SixHMM) augustus_masked-Chr10-processed-gene-119.0-mRNA-1(SixHMM) augustus_masked-Chr11-processed-gene-212.12-mRNA-1(SixHMM) augustus_masked-Chr11-processed-gene-284.16-mRNA-1(SixHMM) augustus_masked-Chr11-processed-gene-284.18-mRNA-1(SixHMM) augustus_masked-Chr11-processed-gene-36.15-mRNA-1(SixHMM) augustus_masked-Chr2-processed-gene-243.13-mRNA-1(SixHMM) augustus_masked-Chr2-processed-gene-62.21-mRNA-1(SixHMM) augustus_masked-Chr6-processed-gene-230.16-mRNA-1(SixHMM) augustus_masked-Chr8-processed-gene-90.6-mRNA-1(SixHMM) maker-Chr1-augustus-gene-286.74-mRNA-1(SixHMM) maker-Chr1-augustus-gene-286.78-mRNA-1(SixHMM) maker-Chr1-snap-gene-27.114-mRNA-1(SixHMM) maker-Chr1-snap-gene-28.227-mRNA-1(SixHMM) maker-Chr1-snap-gene-28.228-mRNA-1(SixHMM) maker-Chr10-augustus-gene-76.29-mRNA-1(SixHMM) maker-Chr10-augustus-gene-98.51-mRNA-1(SixHMM) maker-Chr10-snap-gene-97.33-mRNA-1(SixHMM) maker-Chr11-augustus-gene-173.45-mRNA-1(SixHMM) maker-Chr11-augustus-gene-244.38-mRNA-1(SixHMM) maker-Chr11-augustus-gene-245.23-mRNA-1(SixHMM) maker-Chr11-augustus-gene-246.42-mRNA-1(SixHMM) maker-Chr11-augustus-gene-284.73-mRNA-1(SixHMM) maker-Chr11-augustus-gene-284.79-mRNA-1(SixHMM) maker-Chr11-augustus-gene-35.83-mRNA-1(SixHMM) maker-Chr11-augustus-gene-35.96-mRNA-1(SixHMM) maker-Chr11-augustus-gene-36.51-mRNA-1(SixHMM) maker-Chr11-augustus-gene-56.108-mRNA-1(SixHMM) maker-Chr11-snap-gene-208.44-mRNA-1(SixHMM) maker-Chr11-snap-gene-212.105-mRNA-1(SixHMM) maker-Chr11-snap-gene-212.92-mRNA-1(SixHMM) maker-Chr11-snap-gene-213.29-mRNA-1(SixHMM) maker-Chr11-snap-gene-245.32-mRNA-1(SixHMM) maker-Chr11-snap-gene-282.85-mRNA-1(SixHMM) maker-Chr11-snap-gene-282.92-mRNA-1(SixHMM) maker-Chr11-snap-gene-284.111-mRNA-1(SixHMM) maker-Chr11-snap-gene-35.125-mRNA-1(SixHMM) maker-Chr11-snap-gene-35.162-mRNA-1(SixHMM) maker-Chr11-snap-gene-36.74-mRNA-1(SixHMM) maker-Chr11-snap-gene-36.90-mRNA-1(SixHMM) maker-Chr11-snap-gene-36.91-mRNA-1(SixHMM) maker-Chr12-augustus-gene-189.92-mRNA-1(SixHMM) maker-Chr12-augustus-gene-264.54-mRNA-1(SixHMM) maker-Chr2-augustus-gene-181.65-mRNA-1(SixHMM) maker-Chr2-augustus-gene-243.64-mRNA-1(SixHMM) maker-Chr2-augustus-gene-4.92-mRNA-1(SixHMM) maker-Chr2-augustus-gene-62.86-mRNA-1(SixHMM) maker-Chr2-augustus-gene-62.89-mRNA-1(SixHMM) maker-Chr2-augustus-gene-62.92-mRNA-1(SixHMM) maker-Chr2-augustus-gene-64.104-mRNA-1(SixHMM) maker-Chr2-augustus-gene-64.91-mRNA-1(SixHMM) maker-Chr2-augustus-gene-65.80-mRNA-1(SixHMM) maker-Chr2-augustus-gene-65.81-mRNA-1(SixHMM) maker-Chr2-augustus-gene-74.31-mRNA-1(SixHMM) maker-Chr2-snap-gene-243.86-mRNA-1(SixHMM) maker-Chr2-snap-gene-255.160-mRNA-1(SixHMM) maker-Chr2-snap-gene-62.96-mRNA-1(SixHMM) maker-Chr4-augustus-gene-14.51-mRNA-1(SixHMM) maker-Chr4-augustus-gene-85.50-mRNA-1(SixHMM) maker-Chr4-augustus-gene-85.52-mRNA-1(SixHMM) maker-Chr4-augustus-gene-85.54-mRNA-1(SixHMM) maker-Chr4-snap-gene-314.174-mRNA-1(SixHMM) maker-Chr4-snap-gene-81.55-mRNA-1(SixHMM) maker-Chr6-augustus-gene-227.32-mRNA-1(SixHMM) maker-Chr6-augustus-gene-228.74-mRNA-1(SixHMM) maker-Chr6-augustus-gene-43.76-mRNA-1(SixHMM) maker-Chr6-augustus-gene-43.80-mRNA-1(SixHMM) maker-Chr6-augustus-gene-43.81-mRNA-1(SixHMM) maker-Chr6-augustus-gene-91.57-mRNA-1(SixHMM) maker-Chr6-snap-gene-229.48-mRNA-1(SixHMM) maker-Chr6-snap-gene-229.51-mRNA-1(SixHMM) maker-Chr6-snap-gene-230.62-mRNA-1(SixHMM) maker-Chr6-snap-gene-231.99-mRNA-1(SixHMM) maker-Chr7-augustus-gene-11.188-mRNA-1(SixHMM) maker-Chr7-augustus-gene-17.85-mRNA-1(SixHMM) maker-Chr7-snap-gene-84.52-mRNA-1(SixHMM) maker-Chr8-augustus-gene-91.69-mRNA-1(SixHMM) maker-Chr8-snap-gene-146.43-mRNA-1(SixHMM) maker-Chr8-snap-gene-90.57-mRNA-1(SixHMM) maker-Chr9-augustus-gene-153.71-mRNA-1(SixHMM) snap_masked-Chr1-processed-gene-186.48-mRNA-1(SixHMM) snap_masked-Chr1-processed-gene-70.67-mRNA-1(SixHMM) snap_masked-Chr11-processed-gene-282.55-mRNA-1(SixHMM) snap_masked-Chr11-processed-gene-284.46-mRNA-1(SixHMM) snap_masked-Chr11-processed-gene-284.53-mRNA-1(SixHMM) snap_masked-Chr6-processed-gene-135.27-mRNA-1(SixHMM) snap_masked-Chr6-processed-gene-229.28-mRNA-1(SixHMM) snap_masked-Chr6-processed-gene-276.52-mRNA-1(SixHMM)
ORTHOMCL37(67 genes,4 taxa):	 Bradi1g29658.2.p(Brachypodium_distachyon) Bradi1g29669.1.p(Brachypodium_distachyon) Bradi2g35767.1.p(Brachypodium_distachyon) Bradi2g36030.2.p(Brachypodium_distachyon) Bradi2g36037.1.p(Brachypodium_distachyon) Bradi2g38192.1.p(Brachypodium_distachyon) Bradi3g14917.3.p(Brachypodium_distachyon) Bradi3g14928.1.p(Brachypodium_distachyon) Bradi3g15075.1.p(Brachypodium_distachyon) Bradi3g19967.4.p(Brachypodium_distachyon) Bradi3g60337.1.p(Brachypodium_distachyon) Bradi4g09794.1.p(Brachypodium_distachyon) Bradi5g00871.1.p(Brachypodium_distachyon) Bradi5g02360.1.p(Brachypodium_distachyon) Bradi5g02367.1.p(Brachypodium_distachyon) Bradi5g22146.1.p(Brachypodium_distachyon) Bradi5g22162.1.p(Brachypodium_distachyon) Bradi5g22179.1.p(Brachypodium_distachyon) Bradi5g22187.1.p(Brachypodium_distachyon) Bradi5g22547.1.p(Brachypodium_distachyon) Bradi5g22842.1.p(Brachypodium_distachyon) GRMZM2G060884_P02(Zea_mays) GRMZM2G303010_P01(Zea_mays) GRMZM2G356817_P02(Zea_mays) Sobic.002G161900.1.p(Sorghum_bicolor) Sobic.004G117000.1.p(Sorghum_bicolor) Sobic.006G021200.1.p(Sorghum_bicolor) Sobic.006G219801.1.p(Sorghum_bicolor) Sobic.006G222800.1.p(Sorghum_bicolor) Sobic.006G222901.1.p(Sorghum_bicolor) Sobic.006G223101.1.p(Sorghum_bicolor) Sobic.007G128600.2.p(Sorghum_bicolor) Sobic.008G026200.1.p(Sorghum_bicolor) Sobic.008G031350.1.p(Sorghum_bicolor) Sobic.008G166400.1.p(Sorghum_bicolor) Sobic.008G166550.1.p(Sorghum_bicolor) Sobic.008G167300.2.p(Sorghum_bicolor) Sobic.008G167500.2.p(Sorghum_bicolor) Sobic.008G177900.1.p(Sorghum_bicolor) Sobic.008G178200.2.p(Sorghum_bicolor) Sobic.008G178300.2.p(Sorghum_bicolor) Sobic.008G178500.1.p(Sorghum_bicolor) Sobic.008G178600.1.p(Sorghum_bicolor) Sobic.009G220500.1.p(Sorghum_bicolor) Sobic.009G221000.1.p(Sorghum_bicolor) Sobic.009G221200.1.p(Sorghum_bicolor) augustus_masked-Chr11-processed-gene-89.4-mRNA-1(SixHMM) augustus_masked-Chr12-processed-gene-177.29-mRNA-1(SixHMM) augustus_masked-Chr4-processed-gene-125.5-mRNA-1(SixHMM) augustus_masked-Chr6-processed-gene-233.20-mRNA-1(SixHMM) augustus_masked-Chr7-processed-gene-21.44-mRNA-1(SixHMM) maker-Chr11-augustus-gene-137.49-mRNA-1(SixHMM) maker-Chr11-augustus-gene-171.39-mRNA-1(SixHMM) maker-Chr12-augustus-gene-177.86-mRNA-1(SixHMM) maker-Chr2-augustus-gene-10.113-mRNA-1(SixHMM) maker-Chr2-snap-gene-10.172-mRNA-1(SixHMM) maker-Chr2-snap-gene-91.59-mRNA-1(SixHMM) maker-Chr2-snap-gene-92.24-mRNA-1(SixHMM) maker-Chr2-snap-gene-92.28-mRNA-1(SixHMM) maker-Chr4-augustus-gene-315.93-mRNA-1(SixHMM) maker-Chr4-snap-gene-316.113-mRNA-1(SixHMM) maker-Chr6-augustus-gene-299.127-mRNA-1(SixHMM) maker-Chr6-snap-gene-299.175-mRNA-1(SixHMM) maker-Chr8-augustus-gene-120.36-mRNA-1(SixHMM) maker-Chr8-augustus-gene-120.42-mRNA-1(SixHMM) snap_masked-Chr2-processed-gene-10.53-mRNA-1(SixHMM) snap_masked-Chr2-processed-gene-93.11-mRNA-1(SixHMM)
ORTHOMCL37(67 genes,4 taxa):	 Bradi1g29658.2.p(Brachypodium_distachyon) Bradi1g29669.1.p(Brachypodium_distachyon) Bradi2g35767.1.p(Brachypodium_distachyon) Bradi2g36030.2.p(Brachypodium_distachyon) Bradi2g36037.1.p(Brachypodium_distachyon) Bradi2g38192.1.p(Brachypodium_distachyon) Bradi3g14917.3.p(Brachypodium_distachyon) Bradi3g14928.1.p(Brachypodium_distachyon) Bradi3g15075.1.p(Brachypodium_distachyon) Bradi3g19967.4.p(Brachypodium_distachyon) Bradi3g60337.1.p(Brachypodium_distachyon) Bradi4g09794.1.p(Brachypodium_distachyon) Bradi5g00871.1.p(Brachypodium_distachyon) Bradi5g02360.1.p(Brachypodium_distachyon) Bradi5g02367.1.p(Brachypodium_distachyon) Bradi5g22146.1.p(Brachypodium_distachyon) Bradi5g22162.1.p(Brachypodium_distachyon) Bradi5g22179.1.p(Brachypodium_distachyon) Bradi5g22187.1.p(Brachypodium_distachyon) Bradi5g22547.1.p(Brachypodium_distachyon) Bradi5g22842.1.p(Brachypodium_distachyon) GRMZM2G060884_P02(Zea_mays) GRMZM2G303010_P01(Zea_mays) GRMZM2G356817_P02(Zea_mays) Sobic.002G161900.1.p(Sorghum_bicolor) Sobic.004G117000.1.p(Sorghum_bicolor) Sobic.006G021200.1.p(Sorghum_bicolor) Sobic.006G219801.1.p(Sorghum_bicolor) Sobic.006G222800.1.p(Sorghum_bicolor) Sobic.006G222901.1.p(Sorghum_bicolor) Sobic.006G223101.1.p(Sorghum_bicolor) Sobic.007G128600.2.p(Sorghum_bicolor) Sobic.008G026200.1.p(Sorghum_bicolor) Sobic.008G031350.1.p(Sorghum_bicolor) Sobic.008G166400.1.p(Sorghum_bicolor) Sobic.008G166550.1.p(Sorghum_bicolor) Sobic.008G167300.2.p(Sorghum_bicolor) Sobic.008G167500.2.p(Sorghum_bicolor) Sobic.008G177900.1.p(Sorghum_bicolor) Sobic.008G178200.2.p(Sorghum_bicolor) Sobic.008G178300.2.p(Sorghum_bicolor) Sobic.008G178500.1.p(Sorghum_bicolor) Sobic.008G178600.1.p(Sorghum_bicolor) Sobic.009G220500.1.p(Sorghum_bicolor) Sobic.009G221000.1.p(Sorghum_bicolor) Sobic.009G221200.1.p(Sorghum_bicolor) augustus_masked-Chr11-processed-gene-89.4-mRNA-1(SixHMM) augustus_masked-Chr12-processed-gene-177.29-mRNA-1(SixHMM) augustus_masked-Chr4-processed-gene-125.5-mRNA-1(SixHMM) augustus_masked-Chr6-processed-gene-233.20-mRNA-1(SixHMM) augustus_masked-Chr7-processed-gene-21.44-mRNA-1(SixHMM) maker-Chr11-augustus-gene-137.49-mRNA-1(SixHMM) maker-Chr11-augustus-gene-171.39-mRNA-1(SixHMM) maker-Chr12-augustus-gene-177.86-mRNA-1(SixHMM) maker-Chr2-augustus-gene-10.113-mRNA-1(SixHMM) maker-Chr2-snap-gene-10.172-mRNA-1(SixHMM) maker-Chr2-snap-gene-91.59-mRNA-1(SixHMM) maker-Chr2-snap-gene-92.24-mRNA-1(SixHMM) maker-Chr2-snap-gene-92.28-mRNA-1(SixHMM) maker-Chr4-augustus-gene-315.93-mRNA-1(SixHMM) maker-Chr4-snap-gene-316.113-mRNA-1(SixHMM) maker-Chr6-augustus-gene-299.127-mRNA-1(SixHMM) maker-Chr6-snap-gene-299.175-mRNA-1(SixHMM) maker-Chr8-augustus-gene-120.36-mRNA-1(SixHMM) maker-Chr8-augustus-gene-120.42-mRNA-1(SixHMM) snap_masked-Chr2-processed-gene-10.53-mRNA-1(SixHMM) snap_masked-Chr2-processed-gene-93.11-mRNA-1(SixHMM)
ORTHOMCL37(67 genes,4 taxa):	 Bradi1g29658.2.p(Brachypodium_distachyon) Bradi1g29669.1.p(Brachypodium_distachyon) Bradi2g35767.1.p(Brachypodium_distachyon) Bradi2g36030.2.p(Brachypodium_distachyon) Bradi2g36037.1.p(Brachypodium_distachyon) Bradi2g38192.1.p(Brachypodium_distachyon) Bradi3g14917.3.p(Brachypodium_distachyon) Bradi3g14928.1.p(Brachypodium_distachyon) Bradi3g15075.1.p(Brachypodium_distachyon) Bradi3g19967.4.p(Brachypodium_distachyon) Bradi3g60337.1.p(Brachypodium_distachyon) Bradi4g09794.1.p(Brachypodium_distachyon) Bradi5g00871.1.p(Brachypodium_distachyon) Bradi5g02360.1.p(Brachypodium_distachyon) Bradi5g02367.1.p(Brachypodium_distachyon) Bradi5g22146.1.p(Brachypodium_distachyon) Bradi5g22162.1.p(Brachypodium_distachyon) Bradi5g22179.1.p(Brachypodium_distachyon) Bradi5g22187.1.p(Brachypodium_distachyon) Bradi5g22547.1.p(Brachypodium_distachyon) Bradi5g22842.1.p(Brachypodium_distachyon) GRMZM2G060884_P02(Zea_mays) GRMZM2G303010_P01(Zea_mays) GRMZM2G356817_P02(Zea_mays) Sobic.002G161900.1.p(Sorghum_bicolor) Sobic.004G117000.1.p(Sorghum_bicolor) Sobic.006G021200.1.p(Sorghum_bicolor) Sobic.006G219801.1.p(Sorghum_bicolor) Sobic.006G222800.1.p(Sorghum_bicolor) Sobic.006G222901.1.p(Sorghum_bicolor) Sobic.006G223101.1.p(Sorghum_bicolor) Sobic.007G128600.2.p(Sorghum_bicolor) Sobic.008G026200.1.p(Sorghum_bicolor) Sobic.008G031350.1.p(Sorghum_bicolor) Sobic.008G166400.1.p(Sorghum_bicolor) Sobic.008G166550.1.p(Sorghum_bicolor) Sobic.008G167300.2.p(Sorghum_bicolor) Sobic.008G167500.2.p(Sorghum_bicolor) Sobic.008G177900.1.p(Sorghum_bicolor) Sobic.008G178200.2.p(Sorghum_bicolor) Sobic.008G178300.2.p(Sorghum_bicolor) Sobic.008G178500.1.p(Sorghum_bicolor) Sobic.008G178600.1.p(Sorghum_bicolor) Sobic.009G220500.1.p(Sorghum_bicolor) Sobic.009G221000.1.p(Sorghum_bicolor) Sobic.009G221200.1.p(Sorghum_bicolor) augustus_masked-Chr11-processed-gene-89.4-mRNA-1(SixHMM) augustus_masked-Chr12-processed-gene-177.29-mRNA-1(SixHMM) augustus_masked-Chr4-processed-gene-125.5-mRNA-1(SixHMM) augustus_masked-Chr6-processed-gene-233.20-mRNA-1(SixHMM) augustus_masked-Chr7-processed-gene-21.44-mRNA-1(SixHMM) maker-Chr11-augustus-gene-137.49-mRNA-1(SixHMM) maker-Chr11-augustus-gene-171.39-mRNA-1(SixHMM) maker-Chr12-augustus-gene-177.86-mRNA-1(SixHMM) maker-Chr2-augustus-gene-10.113-mRNA-1(SixHMM) maker-Chr2-snap-gene-10.172-mRNA-1(SixHMM) maker-Chr2-snap-gene-91.59-mRNA-1(SixHMM) maker-Chr2-snap-gene-92.24-mRNA-1(SixHMM) maker-Chr2-snap-gene-92.28-mRNA-1(SixHMM) maker-Chr4-augustus-gene-315.93-mRNA-1(SixHMM) maker-Chr4-snap-gene-316.113-mRNA-1(SixHMM) maker-Chr6-augustus-gene-299.127-mRNA-1(SixHMM) maker-Chr6-snap-gene-299.175-mRNA-1(SixHMM) maker-Chr8-augustus-gene-120.36-mRNA-1(SixHMM) maker-Chr8-augustus-gene-120.42-mRNA-1(SixHMM) snap_masked-Chr2-processed-gene-10.53-mRNA-1(SixHMM) snap_masked-Chr2-processed-gene-93.11-mRNA-1(SixHMM)
ORTHOMCL182(27 genes,4 taxa):	 Bradi1g39204.1.p(Brachypodium_distachyon) Bradi2g13089.1.p(Brachypodium_distachyon) Bradi2g17290.1.p(Brachypodium_distachyon) Bradi2g20977.1.p(Brachypodium_distachyon) Bradi2g46790.1.p(Brachypodium_distachyon) Bradi3g27281.1.p(Brachypodium_distachyon) Bradi3g27318.1.p(Brachypodium_distachyon) Bradi5g05668.2.p(Brachypodium_distachyon) GRMZM2G021331_P01(Zea_mays) GRMZM2G041275_P01(Zea_mays) GRMZM2G062854_P01(Zea_mays) GRMZM2G113408_P01(Zea_mays) GRMZM2G385622_P01(Zea_mays) GRMZM2G448142_P02(Zea_mays) GRMZM2G448389_P01(Zea_mays) GRMZM5G808402_P01(Zea_mays) Sobic.003G260600.1.p(Sorghum_bicolor) Sobic.009G224400.1.p(Sorghum_bicolor) augustus_masked-Chr5-processed-gene-209.27-mRNA-1(SixHMM) maker-Chr1-augustus-gene-283.115-mRNA-1(SixHMM) maker-Chr1-snap-gene-141.41-mRNA-1(SixHMM) maker-Chr1-snap-gene-335.113-mRNA-1(SixHMM) maker-Chr10-snap-gene-108.63-mRNA-1(SixHMM) maker-Chr12-snap-gene-56.44-mRNA-1(SixHMM) maker-Chr3-snap-gene-318.109-mRNA-1(SixHMM) maker-Chr5-augustus-gene-275.87-mRNA-1(SixHMM) maker-Chr6-snap-gene-236.93-mRNA-1(SixHMM)
ORTHOMCL199(26 genes,3 taxa):	 Bradi1g19400.2.p(Brachypodium_distachyon) Bradi1g19420.3.p(Brachypodium_distachyon) Bradi1g19434.1.p(Brachypodium_distachyon) Bradi1g19450.1.p(Brachypodium_distachyon) Bradi1g19456.1.p(Brachypodium_distachyon) Bradi1g19460.2.p(Brachypodium_distachyon) Bradi1g19486.1.p(Brachypodium_distachyon) Bradi1g74187.2.p(Brachypodium_distachyon) Bradi1g74200.1.p(Brachypodium_distachyon) Bradi1g74220.2.p(Brachypodium_distachyon) Sobic.007G008700.1.p(Sorghum_bicolor) augustus_masked-Chr7-processed-gene-272.8-mRNA-1(SixHMM) maker-Chr7-augustus-gene-215.59-mRNA-1(SixHMM) maker-Chr7-augustus-gene-271.78-mRNA-1(SixHMM) maker-Chr7-augustus-gene-272.29-mRNA-1(SixHMM) maker-Chr7-augustus-gene-272.30-mRNA-1(SixHMM) maker-Chr7-augustus-gene-272.36-mRNA-1(SixHMM) maker-Chr7-augustus-gene-273.31-mRNA-1(SixHMM) maker-Chr7-augustus-gene-274.37-mRNA-1(SixHMM) maker-Chr7-augustus-gene-275.100-mRNA-1(SixHMM) maker-Chr7-augustus-gene-275.88-mRNA-1(SixHMM) maker-Chr7-augustus-gene-275.97-mRNA-1(SixHMM) maker-Chr7-snap-gene-271.98-mRNA-1(SixHMM) maker-Chr7-snap-gene-275.126-mRNA-1(SixHMM) maker-Chr7-snap-gene-275.128-mRNA-1(SixHMM) maker-Chr7-snap-gene-275.133-mRNA-1(SixHMM)
ORTHOMCL328(20 genes,4 taxa):	 Bradi1g05781.1.p(Brachypodium_distachyon) Bradi1g39208.1.p(Brachypodium_distachyon) Bradi1g39211.1.p(Brachypodium_distachyon) Bradi2g13079.1.p(Brachypodium_distachyon) Bradi2g13083.1.p(Brachypodium_distachyon) Bradi3g17187.1.p(Brachypodium_distachyon) Bradi3g27333.1.p(Brachypodium_distachyon) GRMZM2G125640_P01(Zea_mays) GRMZM2G427531_P01(Zea_mays) GRMZM2G448174_P01(Zea_mays) Sobic.005G116400.1.p(Sorghum_bicolor) augustus_masked-Chr1-processed-gene-382.28-mRNA-1(SixHMM) maker-Chr1-snap-gene-204.15-mRNA-1(SixHMM) maker-Chr1-snap-gene-335.88-mRNA-1(SixHMM) maker-Chr10-snap-gene-108.46-mRNA-1(SixHMM) maker-Chr12-snap-gene-57.105-mRNA-1(SixHMM) maker-Chr2-snap-gene-142.27-mRNA-1(SixHMM) maker-Chr2-snap-gene-142.29-mRNA-1(SixHMM) maker-Chr6-snap-gene-236.98-mRNA-1(SixHMM) maker-Chr8-snap-gene-93.46-mRNA-1(SixHMM)
ORTHOMCL430(17 genes,4 taxa):	 Bradi1g39206.1.p(Brachypodium_distachyon) Bradi2g13087.1.p(Brachypodium_distachyon) Bradi2g20990.1.p(Brachypodium_distachyon) Bradi3g27277.1.p(Brachypodium_distachyon) Bradi3g27325.1.p(Brachypodium_distachyon) GRMZM2G308907_P01(Zea_mays) GRMZM2G360821_P01(Zea_mays) GRMZM2G385635_P01(Zea_mays) GRMZM2G448344_P01(Zea_mays) GRMZM5G815453_P01(Zea_mays) Sobic.003G172800.2.p(Sorghum_bicolor) Sobic.005G194400.1.p(Sorghum_bicolor) augustus_masked-Chr1-processed-gene-335.13-mRNA-1(SixHMM) augustus_masked-Chr1-processed-gene-335.15-mRNA-1(SixHMM) augustus_masked-Chr10-processed-gene-108.2-mRNA-1(SixHMM) augustus_masked-Chr12-processed-gene-57.3-mRNA-1(SixHMM) augustus_masked-Chr6-processed-gene-236.8-mRNA-1(SixHMM)
ORTHOMCL430(17 genes,4 taxa):	 Bradi1g39206.1.p(Brachypodium_distachyon) Bradi2g13087.1.p(Brachypodium_distachyon) Bradi2g20990.1.p(Brachypodium_distachyon) Bradi3g27277.1.p(Brachypodium_distachyon) Bradi3g27325.1.p(Brachypodium_distachyon) GRMZM2G308907_P01(Zea_mays) GRMZM2G360821_P01(Zea_mays) GRMZM2G385635_P01(Zea_mays) GRMZM2G448344_P01(Zea_mays) GRMZM5G815453_P01(Zea_mays) Sobic.003G172800.2.p(Sorghum_bicolor) Sobic.005G194400.1.p(Sorghum_bicolor) augustus_masked-Chr1-processed-gene-335.13-mRNA-1(SixHMM) augustus_masked-Chr1-processed-gene-335.15-mRNA-1(SixHMM) augustus_masked-Chr10-processed-gene-108.2-mRNA-1(SixHMM) augustus_masked-Chr12-processed-gene-57.3-mRNA-1(SixHMM) augustus_masked-Chr6-processed-gene-236.8-mRNA-1(SixHMM)
ORTHOMCL564(14 genes,2 taxa):	 GRMZM2G329559_P01(Zea_mays) augustus_masked-Chr4-processed-gene-26.4-mRNA-1(SixHMM) augustus_masked-Chr4-processed-gene-27.1-mRNA-1(SixHMM) augustus_masked-Chr4-processed-gene-27.5-mRNA-1(SixHMM) augustus_masked-Chr4-processed-gene-30.3-mRNA-1(SixHMM) augustus_masked-Chr4-processed-gene-34.4-mRNA-1(SixHMM) augustus_masked-Chr4-processed-gene-34.9-mRNA-1(SixHMM) augustus_masked-Chr4-processed-gene-35.7-mRNA-1(SixHMM) maker-Chr4-augustus-gene-36.61-mRNA-1(SixHMM) maker-Chr4-snap-gene-31.25-mRNA-1(SixHMM) maker-Chr4-snap-gene-31.28-mRNA-1(SixHMM) maker-Chr4-snap-gene-36.79-mRNA-1(SixHMM) snap_masked-Chr4-processed-gene-28.14-mRNA-1(SixHMM) snap_masked-Chr4-processed-gene-34.20-mRNA-1(SixHMM)
ORTHOMCL605(14 genes,4 taxa):	 Bradi1g75707.1.p(Brachypodium_distachyon) Bradi1g75730.1.p(Brachypodium_distachyon) Bradi1g75740.1.p(Brachypodium_distachyon) GRMZM2G057514_P01(Zea_mays) GRMZM2G062946_P01(Zea_mays) GRMZM2G323830_P01(Zea_mays) Sobic.001G510000.1.p(Sorghum_bicolor) Sobic.001G510300.1.p(Sorghum_bicolor) Sobic.001G510400.1.p(Sorghum_bicolor) augustus_masked-Chr3-processed-gene-22.0-mRNA-1(SixHMM) augustus_masked-Chr3-processed-gene-22.3-mRNA-1(SixHMM) augustus_masked-Chr3-processed-gene-22.9-mRNA-1(SixHMM) snap_masked-Chr3-processed-gene-21.68-mRNA-1(SixHMM) snap_masked-Chr3-processed-gene-21.69-mRNA-1(SixHMM)
ORTHOMCL751(13 genes,4 taxa):	 Bradi1g05740.1.p(Brachypodium_distachyon) Bradi1g05741.1.p(Brachypodium_distachyon) Bradi5g09702.2.p(Brachypodium_distachyon) Bradi5g23854.1.p(Brachypodium_distachyon) GRMZM5G808939_P01(Zea_mays) Sobic.003G169100.1.p(Sorghum_bicolor) Sobic.003G172200.1.p(Sorghum_bicolor) Sobic.003G172300.1.p(Sorghum_bicolor) augustus_masked-Chr10-processed-gene-108.4-mRNA-1(SixHMM) augustus_masked-Chr6-processed-gene-236.6-mRNA-1(SixHMM) augustus_masked-Chr9-processed-gene-25.1-mRNA-1(SixHMM) maker-Chr12-snap-gene-57.107-mRNA-1(SixHMM) maker-Chr8-snap-gene-93.43-mRNA-1(SixHMM)
ORTHOMCL751(13 genes,4 taxa):	 Bradi1g05740.1.p(Brachypodium_distachyon) Bradi1g05741.1.p(Brachypodium_distachyon) Bradi5g09702.2.p(Brachypodium_distachyon) Bradi5g23854.1.p(Brachypodium_distachyon) GRMZM5G808939_P01(Zea_mays) Sobic.003G169100.1.p(Sorghum_bicolor) Sobic.003G172200.1.p(Sorghum_bicolor) Sobic.003G172300.1.p(Sorghum_bicolor) augustus_masked-Chr10-processed-gene-108.4-mRNA-1(SixHMM) augustus_masked-Chr6-processed-gene-236.6-mRNA-1(SixHMM) augustus_masked-Chr9-processed-gene-25.1-mRNA-1(SixHMM) maker-Chr12-snap-gene-57.107-mRNA-1(SixHMM) maker-Chr8-snap-gene-93.43-mRNA-1(SixHMM)
ORTHOMCL751(13 genes,4 taxa):	 Bradi1g05740.1.p(Brachypodium_distachyon) Bradi1g05741.1.p(Brachypodium_distachyon) Bradi5g09702.2.p(Brachypodium_distachyon) Bradi5g23854.1.p(Brachypodium_distachyon) GRMZM5G808939_P01(Zea_mays) Sobic.003G169100.1.p(Sorghum_bicolor) Sobic.003G172200.1.p(Sorghum_bicolor) Sobic.003G172300.1.p(Sorghum_bicolor) augustus_masked-Chr10-processed-gene-108.4-mRNA-1(SixHMM) augustus_masked-Chr6-processed-gene-236.6-mRNA-1(SixHMM) augustus_masked-Chr9-processed-gene-25.1-mRNA-1(SixHMM) maker-Chr12-snap-gene-57.107-mRNA-1(SixHMM) maker-Chr8-snap-gene-93.43-mRNA-1(SixHMM)
ORTHOMCL752(13 genes,4 taxa):	 Bradi1g05728.1.p(Brachypodium_distachyon) Bradi1g39195.1.p(Brachypodium_distachyon) Bradi5g23821.2.p(Brachypodium_distachyon) GRMZM2G039949_P01(Zea_mays) GRMZM2G055859_P01(Zea_mays) GRMZM2G126177_P01(Zea_mays) GRMZM2G420654_P01(Zea_mays) GRMZM5G892247_P01(Zea_mays) Sobic.003G169400.1.p(Sorghum_bicolor) augustus_masked-Chr4-processed-gene-92.1-mRNA-1(SixHMM) maker-Chr1-snap-gene-335.115-mRNA-1(SixHMM) maker-Chr10-snap-gene-108.38-mRNA-1(SixHMM) maker-Chr2-snap-gene-142.15-mRNA-1(SixHMM)
ORTHOMCL913(11 genes,2 taxa):	 GRMZM2G138689_P01(Zea_mays) augustus_masked-Chr5-processed-gene-154.13-mRNA-1(SixHMM) augustus_masked-Chr5-processed-gene-154.7-mRNA-1(SixHMM) augustus_masked-Chr5-processed-gene-154.8-mRNA-1(SixHMM) augustus_masked-Chr7-processed-gene-66.10-mRNA-1(SixHMM) maker-Chr12-snap-gene-97.43-mRNA-1(SixHMM) maker-Chr12-snap-gene-97.45-mRNA-1(SixHMM) maker-Chr5-snap-gene-155.54-mRNA-1(SixHMM) maker-Chr6-snap-gene-180.83-mRNA-1(SixHMM) snap_masked-Chr5-processed-gene-154.21-mRNA-1(SixHMM) snap_masked-Chr7-processed-gene-57.45-mRNA-1(SixHMM)
ORTHOMCL913(11 genes,2 taxa):	 GRMZM2G138689_P01(Zea_mays) augustus_masked-Chr5-processed-gene-154.13-mRNA-1(SixHMM) augustus_masked-Chr5-processed-gene-154.7-mRNA-1(SixHMM) augustus_masked-Chr5-processed-gene-154.8-mRNA-1(SixHMM) augustus_masked-Chr7-processed-gene-66.10-mRNA-1(SixHMM) maker-Chr12-snap-gene-97.43-mRNA-1(SixHMM) maker-Chr12-snap-gene-97.45-mRNA-1(SixHMM) maker-Chr5-snap-gene-155.54-mRNA-1(SixHMM) maker-Chr6-snap-gene-180.83-mRNA-1(SixHMM) snap_masked-Chr5-processed-gene-154.21-mRNA-1(SixHMM) snap_masked-Chr7-processed-gene-57.45-mRNA-1(SixHMM)
ORTHOMCL1045(11 genes,2 taxa):	 AC209987.4_FGP004(Zea_mays) GRMZM2G040129_P01(Zea_mays) GRMZM2G065915_P01(Zea_mays) GRMZM2G109546_P01(Zea_mays) GRMZM2G358236_P01(Zea_mays) GRMZM5G806435_P01(Zea_mays) GRMZM5G866979_P01(Zea_mays) GRMZM5G872710_P01(Zea_mays) GRMZM5G889299_P01(Zea_mays) maker-Chr12-snap-gene-206.9-mRNA-1(SixHMM) maker-Chr4-snap-gene-328.150-mRNA-1(SixHMM)
ORTHOMCL1157(10 genes,2 taxa):	 Bradi1g74730.1.p(Brachypodium_distachyon) Bradi2g00463.1.p(Brachypodium_distachyon) Bradi2g38631.2.p(Brachypodium_distachyon) Bradi4g03180.1.p(Brachypodium_distachyon) Bradi4g20868.1.p(Brachypodium_distachyon) Bradi4g24540.2.p(Brachypodium_distachyon) Bradi4g26073.1.p(Brachypodium_distachyon) Bradi4g26119.1.p(Brachypodium_distachyon) maker-Chr7-snap-gene-42.100-mRNA-1(SixHMM) snap_masked-Chr11-processed-gene-88.22-mRNA-1(SixHMM)
ORTHOMCL1172(10 genes,3 taxa):	 Bradi1g59310.3.p(Brachypodium_distachyon) Bradi2g17100.3.p(Brachypodium_distachyon) Bradi2g17150.1.p(Brachypodium_distachyon) Bradi5g17140.1.p(Brachypodium_distachyon) Sobic.004G215300.1.p(Sorghum_bicolor) Sobic.009G223600.1.p(Sorghum_bicolor) augustus_masked-Chr2-processed-gene-214.1-mRNA-1(SixHMM) augustus_masked-Chr5-processed-gene-259.8-mRNA-1(SixHMM) snap_masked-Chr7-processed-gene-96.16-mRNA-1(SixHMM) snap_masked-Chr7-processed-gene-98.17-mRNA-1(SixHMM)
ORTHOMCL1267(9 genes,1 taxa):	 maker-Chr10-snap-gene-108.49-mRNA-1(SixHMM) maker-Chr10-snap-gene-109.44-mRNA-1(SixHMM) maker-Chr10-snap-gene-204.109-mRNA-1(SixHMM) maker-Chr4-snap-gene-191.97-mRNA-1(SixHMM) maker-Chr4-snap-gene-91.19-mRNA-1(SixHMM) maker-Chr4-snap-gene-91.44-mRNA-1(SixHMM) maker-Chr4-snap-gene-92.10-mRNA-1(SixHMM) maker-Chr5-snap-gene-129.54-mRNA-1(SixHMM) maker-Chr7-snap-gene-142.10-mRNA-1(SixHMM)
ORTHOMCL1537(9 genes,3 taxa):	 Bradi1g39490.1.p(Brachypodium_distachyon) Bradi2g23912.1.p(Brachypodium_distachyon) Bradi2g26355.1.p(Brachypodium_distachyon) Bradi4g09249.1.p(Brachypodium_distachyon) Bradi4g36860.1.p(Brachypodium_distachyon) Bradi5g05642.1.p(Brachypodium_distachyon) Sobic.005G110418.1.p(Sorghum_bicolor) augustus_masked-Chr11-processed-gene-110.12-mRNA-1(SixHMM) snap_masked-Chr6-processed-gene-165.32-mRNA-1(SixHMM)
ORTHOMCL1538(9 genes,4 taxa):	 Bradi1g39218.1.p(Brachypodium_distachyon) Bradi1g60921.1.p(Brachypodium_distachyon) Bradi3g27292.1.p(Brachypodium_distachyon) GRMZM5G813608_P01(Zea_mays) Sobic.010G107601.1.p(Sorghum_bicolor) maker-Chr1-snap-gene-335.68-mRNA-1(SixHMM) maker-Chr10-snap-gene-108.56-mRNA-1(SixHMM) maker-Chr2-snap-gene-142.17-mRNA-1(SixHMM) snap_masked-Chr1-processed-gene-77.54-mRNA-1(SixHMM)
ORTHOMCL1627(9 genes,4 taxa):	 AC232238.2_FGP004(Zea_mays) Bradi2g23890.4.p(Brachypodium_distachyon) Bradi2g55567.3.p(Brachypodium_distachyon) GRMZM2G000842_P03(Zea_mays) GRMZM2G060216_P01(Zea_mays) Sobic.003G363600.1.p(Sorghum_bicolor) Sobic.009G155050.1.p(Sorghum_bicolor) maker-Chr1-snap-gene-371.133-mRNA-1(SixHMM) maker-Chr5-snap-gene-217.94-mRNA-1(SixHMM)
ORTHOMCL1723(8 genes,3 taxa):	 Bradi4g29512.1.p(Brachypodium_distachyon) Sobic.002G191300.1.p(Sorghum_bicolor) Sobic.002G191450.1.p(Sorghum_bicolor) Sobic.002G191500.1.p(Sorghum_bicolor) augustus_masked-Chr9-processed-gene-130.22-mRNA-1(SixHMM) augustus_masked-Chr9-processed-gene-131.7-mRNA-1(SixHMM) augustus_masked-Chr9-processed-gene-131.8-mRNA-1(SixHMM) snap_masked-Chr9-processed-gene-104.50-mRNA-1(SixHMM)
ORTHOMCL1812(8 genes,4 taxa):	 Bradi3g31425.1.p(Brachypodium_distachyon) Bradi4g03023.1.p(Brachypodium_distachyon) GRMZM2G103167_P01(Zea_mays) GRMZM2G113445_P01(Zea_mays) GRMZM5G877454_P01(Zea_mays) Sobic.003G172850.1.p(Sorghum_bicolor) Sobic.004G115100.2.p(Sorghum_bicolor) maker-Chr4-augustus-gene-92.7-mRNA-1(SixHMM)
ORTHOMCL1823(8 genes,4 taxa):	 Bradi3g22000.2.p(Brachypodium_distachyon) Bradi4g40903.1.p(Brachypodium_distachyon) GRMZM2G535409_P01(Zea_mays) Sobic.005G006100.1.p(Sorghum_bicolor) maker-Chr10-augustus-gene-100.24-mRNA-1(SixHMM) maker-Chr8-augustus-gene-94.71-mRNA-1(SixHMM) maker-Chr8-augustus-gene-94.73-mRNA-1(SixHMM) maker-Chr8-augustus-gene-95.16-mRNA-1(SixHMM)
ORTHOMCL1823(8 genes,4 taxa):	 Bradi3g22000.2.p(Brachypodium_distachyon) Bradi4g40903.1.p(Brachypodium_distachyon) GRMZM2G535409_P01(Zea_mays) Sobic.005G006100.1.p(Sorghum_bicolor) maker-Chr10-augustus-gene-100.24-mRNA-1(SixHMM) maker-Chr8-augustus-gene-94.71-mRNA-1(SixHMM) maker-Chr8-augustus-gene-94.73-mRNA-1(SixHMM) maker-Chr8-augustus-gene-95.16-mRNA-1(SixHMM)
ORTHOMCL1870(8 genes,3 taxa):	 Bradi2g39430.1.p(Brachypodium_distachyon) Bradi2g39440.2.p(Brachypodium_distachyon) Bradi2g39460.1.p(Brachypodium_distachyon) Sobic.002G200400.2.p(Sorghum_bicolor) Sobic.006G062300.1.p(Sorghum_bicolor) Sobic.006G062400.1.p(Sorghum_bicolor) augustus_masked-Chr11-processed-gene-169.9-mRNA-1(SixHMM) snap_masked-Chr4-processed-gene-199.34-mRNA-1(SixHMM)
ORTHOMCL2030(8 genes,3 taxa):	 Bradi1g32960.1.p(Brachypodium_distachyon) Bradi4g11478.1.p(Brachypodium_distachyon) Bradi4g16590.1.p(Brachypodium_distachyon) Sobic.005G202000.1.p(Sorghum_bicolor) Sobic.005G202101.1.p(Sorghum_bicolor) augustus_masked-Chr11-processed-gene-257.26-mRNA-1(SixHMM) maker-Chr11-augustus-gene-258.42-mRNA-1(SixHMM) maker-Chr11-snap-gene-258.45-mRNA-1(SixHMM)
ORTHOMCL2294(7 genes,3 taxa):	 Bradi4g19720.1.p(Brachypodium_distachyon) GRMZM2G427369_P01(Zea_mays) GRMZM5G844143_P01(Zea_mays) augustus_masked-Chr10-processed-gene-108.5-mRNA-1(SixHMM) augustus_masked-Chr4-processed-gene-91.4-mRNA-1(SixHMM) augustus_masked-Chr8-processed-gene-223.8-mRNA-1(SixHMM) maker-Chr12-snap-gene-114.19-mRNA-1(SixHMM)
ORTHOMCL2335(7 genes,4 taxa):	 Bradi3g47810.1.p(Brachypodium_distachyon) Bradi3g48097.1.p(Brachypodium_distachyon) GRMZM2G137399_P01(Zea_mays) Sobic.004G207500.1.p(Sorghum_bicolor) Sobic.004G207600.1.p(Sorghum_bicolor) Sobic.004G207800.1.p(Sorghum_bicolor) augustus_masked-Chr2-processed-gene-239.7-mRNA-1(SixHMM)
ORTHOMCL2526(7 genes,2 taxa):	 Bradi1g72580.2.p(Brachypodium_distachyon) Bradi1g73060.8.p(Brachypodium_distachyon) Bradi1g73680.2.p(Brachypodium_distachyon) Bradi1g73690.3.p(Brachypodium_distachyon) Bradi1g73695.1.p(Brachypodium_distachyon) Bradi1g73873.1.p(Brachypodium_distachyon) augustus_masked-Chr3-processed-gene-41.45-mRNA-1(SixHMM)
ORTHOMCL2800(6 genes,1 taxa):	 augustus_masked-Chr2-processed-gene-165.3-mRNA-1(SixHMM) maker-Chr2-augustus-gene-134.24-mRNA-1(SixHMM) maker-Chr3-augustus-gene-236.51-mRNA-1(SixHMM) maker-Chr7-augustus-gene-34.90-mRNA-1(SixHMM) maker-Chr8-snap-gene-6.102-mRNA-1(SixHMM) snap_masked-Chr1-processed-gene-260.64-mRNA-1(SixHMM)
ORTHOMCL2914(6 genes,3 taxa):	 Bradi5g24460.1.p(Brachypodium_distachyon) Sobic.004G187000.1.p(Sorghum_bicolor) augustus_masked-Chr11-processed-gene-268.10-mRNA-1(SixHMM) maker-Chr11-augustus-gene-267.62-mRNA-1(SixHMM) maker-Chr11-augustus-gene-267.64-mRNA-1(SixHMM) maker-Chr11-augustus-gene-268.66-mRNA-1(SixHMM)
ORTHOMCL2918(6 genes,3 taxa):	 Bradi5g23837.1.p(Brachypodium_distachyon) Sobic.004G120150.1.p(Sorghum_bicolor) augustus_masked-Chr10-processed-gene-108.1-mRNA-1(SixHMM) augustus_masked-Chr4-processed-gene-91.3-mRNA-1(SixHMM) augustus_masked-Chr9-processed-gene-47.2-mRNA-1(SixHMM) maker-Chr10-snap-gene-204.143-mRNA-1(SixHMM)
ORTHOMCL3623(6 genes,4 taxa):	 Bradi1g14410.1.p(Brachypodium_distachyon) GRMZM2G079538_P01(Zea_mays) GRMZM5G807639_P03(Zea_mays) Sobic.001G465400.1.p(Sorghum_bicolor) maker-Chr4-augustus-gene-193.115-mRNA-1(SixHMM) snap_masked-Chr2-processed-gene-185.37-mRNA-1(SixHMM)
ORTHOMCL3650(6 genes,3 taxa):	 Bradi1g06095.1.p(Brachypodium_distachyon) GRMZM2G069427_P01(Zea_mays) GRMZM5G863208_P01(Zea_mays) GRMZM5G880319_P01(Zea_mays) GRMZM5G890451_P01(Zea_mays) maker-Chr6-snap-gene-125.34-mRNA-1(SixHMM)
ORTHOMCL4408(5 genes,2 taxa):	 Bradi4g16593.1.p(Brachypodium_distachyon) snap_masked-Chr1-processed-gene-192.64-mRNA-1(SixHMM) snap_masked-Chr11-processed-gene-258.31-mRNA-1(SixHMM) snap_masked-Chr11-processed-gene-258.33-mRNA-1(SixHMM) snap_masked-Chr11-processed-gene-259.38-mRNA-1(SixHMM)
ORTHOMCL4607(5 genes,4 taxa):	 Bradi3g52990.1.p(Brachypodium_distachyon) GRMZM2G037595_P01(Zea_mays) GRMZM2G156054_P01(Zea_mays) Sobic.004G264800.1.p(Sorghum_bicolor) snap_masked-Chr2-processed-gene-293.78-mRNA-1(SixHMM)
ORTHOMCL4801(5 genes,4 taxa):	 Bradi3g34097.1.p(Brachypodium_distachyon) GRMZM2G134844_P01(Zea_mays) GRMZM2G169931_P01(Zea_mays) Sobic.001G288800.1.p(Sorghum_bicolor) maker-Chr1-snap-gene-422.181-mRNA-1(SixHMM)
ORTHOMCL6778(4 genes,1 taxa):	 augustus_masked-Chr2-processed-gene-163.12-mRNA-1(SixHMM) maker-Chr2-augustus-gene-164.64-mRNA-1(SixHMM) maker-Chr2-snap-gene-164.78-mRNA-1(SixHMM) snap_masked-Chr2-processed-gene-162.28-mRNA-1(SixHMM)
ORTHOMCL6802(4 genes,2 taxa):	 Sobic.008G069100.1.p(Sorghum_bicolor) augustus_masked-Chr3-processed-gene-168.8-mRNA-1(SixHMM) snap_masked-Chr3-processed-gene-120.45-mRNA-1(SixHMM) snap_masked-Chr4-processed-gene-144.12-mRNA-1(SixHMM)
ORTHOMCL6866(4 genes,3 taxa):	 GRMZM5G834553_P01(Zea_mays) GRMZM5G840111_P01(Zea_mays) Sobic.006G225000.1.p(Sorghum_bicolor) maker-Chr3-augustus-gene-334.122-mRNA-1(SixHMM)
ORTHOMCL6949(4 genes,2 taxa):	 GRMZM2G308856_P01(Zea_mays) GRMZM2G448295_P01(Zea_mays) GRMZM2G450773_P01(Zea_mays) snap_masked-Chr10-processed-gene-108.18-mRNA-1(SixHMM)
ORTHOMCL9364(4 genes,4 taxa):	 Bradi3g49671.1.p(Brachypodium_distachyon) GRMZM2G172239_P01(Zea_mays) Sobic.004G225500.1.p(Sorghum_bicolor) augustus_masked-Chr3-processed-gene-63.2-mRNA-1(SixHMM)
ORTHOMCL10197(4 genes,4 taxa):	 Bradi3g19897.2.p(Brachypodium_distachyon) GRMZM2G094090_P01(Zea_mays) Sobic.003G310300.1.p(Sorghum_bicolor) maker-Chr8-augustus-gene-115.63-mRNA-1(SixHMM)
ORTHOMCL10722(4 genes,4 taxa):	 Bradi3g02150.1.p(Brachypodium_distachyon) GRMZM2G064988_P03(Zea_mays) Sobic.004G019600.1.p(Sorghum_bicolor) snap_masked-Chr2-processed-gene-11.118-mRNA-1(SixHMM)
ORTHOMCL11573(4 genes,4 taxa):	 Bradi2g38426.1.p(Brachypodium_distachyon) GRMZM2G126007_P01(Zea_mays) Sobic.009G030701.1.p(Sorghum_bicolor) snap_masked-Chr5-processed-gene-18.60-mRNA-1(SixHMM)
ORTHOMCL11632(4 genes,3 taxa):	 Bradi2g35750.2.p(Brachypodium_distachyon) Sobic.003G175600.1.p(Sorghum_bicolor) Sobic.010G144800.1.p(Sorghum_bicolor) snap_masked-Chr1-processed-gene-185.47-mRNA-1(SixHMM)
ORTHOMCL11784(4 genes,2 taxa):	 Bradi2g26754.1.p(Brachypodium_distachyon) maker-Chr10-snap-gene-108.35-mRNA-1(SixHMM) maker-Chr2-snap-gene-142.30-mRNA-1(SixHMM) maker-Chr4-snap-gene-92.8-mRNA-1(SixHMM)
ORTHOMCL12130(4 genes,3 taxa):	 Bradi2g13077.1.p(Brachypodium_distachyon) GRMZM5G800096_P01(Zea_mays) maker-Chr10-snap-gene-109.52-mRNA-1(SixHMM) maker-Chr12-snap-gene-56.50-mRNA-1(SixHMM)
ORTHOMCL12605(4 genes,4 taxa):	 Bradi1g75920.2.p(Brachypodium_distachyon) GRMZM2G059891_P01(Zea_mays) Sobic.001G512400.1.p(Sorghum_bicolor) augustus_masked-Chr3-processed-gene-20.10-mRNA-1(SixHMM)
ORTHOMCL12610(4 genes,4 taxa):	 Bradi1g75700.1.p(Brachypodium_distachyon) GRMZM2G066860_P02(Zea_mays) Sobic.001G509800.1.p(Sorghum_bicolor) snap_masked-Chr3-processed-gene-22.52-mRNA-1(SixHMM)
ORTHOMCL13573(4 genes,4 taxa):	 Bradi1g44830.1.p(Brachypodium_distachyon) GRMZM2G016275_P01(Zea_mays) Sobic.010G097400.1.p(Sorghum_bicolor) augustus_masked-Chr6-processed-gene-71.7-mRNA-1(SixHMM)
ORTHOMCL13607(4 genes,4 taxa):	 Bradi1g43866.1.p(Brachypodium_distachyon) GRMZM2G367431_P01(Zea_mays) Sobic.004G041000.2.p(Sorghum_bicolor) maker-Chr6-snap-gene-88.83-mRNA-1(SixHMM)
ORTHOMCL15334(3 genes,1 taxa):	 snap_masked-Chr10-processed-gene-108.12-mRNA-1(SixHMM) snap_masked-Chr6-processed-gene-236.33-mRNA-1(SixHMM) snap_masked-Chr8-processed-gene-92.17-mRNA-1(SixHMM)
ORTHOMCL15352(3 genes,1 taxa):	 maker-Chr2-snap-gene-65.125-mRNA-1(SixHMM) maker-Chr4-augustus-gene-241.109-mRNA-1(SixHMM) snap_masked-Chr9-processed-gene-29.13-mRNA-1(SixHMM)
ORTHOMCL15358(3 genes,1 taxa):	 maker-Chr12-augustus-gene-50.64-mRNA-1(SixHMM) maker-Chr8-snap-gene-61.105-mRNA-1(SixHMM) maker-Chr9-augustus-gene-124.100-mRNA-1(SixHMM)
ORTHOMCL15373(3 genes,1 taxa):	 maker-Chr1-snap-gene-163.17-mRNA-1(SixHMM) maker-Chr8-augustus-gene-49.34-mRNA-1(SixHMM) snap_masked-Chr1-processed-gene-373.84-mRNA-1(SixHMM)
ORTHOMCL15376(3 genes,1 taxa):	 maker-Chr1-augustus-gene-207.56-mRNA-1(SixHMM) maker-Chr10-snap-gene-41.28-mRNA-1(SixHMM) maker-Chr10-snap-gene-41.29-mRNA-1(SixHMM)
ORTHOMCL15386(3 genes,1 taxa):	 augustus_masked-Chr6-processed-gene-230.15-mRNA-1(SixHMM) augustus_masked-Chr6-processed-gene-285.15-mRNA-1(SixHMM) snap_masked-Chr6-processed-gene-284.96-mRNA-1(SixHMM)
ORTHOMCL15397(3 genes,1 taxa):	 augustus_masked-Chr12-processed-gene-54.30-mRNA-1(SixHMM) augustus_masked-Chr12-processed-gene-54.31-mRNA-1(SixHMM) augustus_masked-Chr12-processed-gene-55.2-mRNA-1(SixHMM)
ORTHOMCL15423(3 genes,2 taxa):	 Sobic.009G051900.3.p(Sorghum_bicolor) maker-Chr5-snap-gene-238.152-mRNA-1(SixHMM) snap_masked-Chr5-processed-gene-242.83-mRNA-1(SixHMM)
ORTHOMCL15476(3 genes,2 taxa):	 Sobic.004G240000.1.p(Sorghum_bicolor) Sobic.004G240100.2.p(Sorghum_bicolor) augustus_masked-Chr3-processed-gene-124.16-mRNA-1(SixHMM)
ORTHOMCL15729(3 genes,2 taxa):	 GRMZM2G442129_P01(Zea_mays) GRMZM5G839924_P01(Zea_mays) snap_masked-Chr1-processed-gene-335.36-mRNA-1(SixHMM)
ORTHOMCL17881(3 genes,2 taxa):	 Bradi2g13108.1.p(Brachypodium_distachyon) maker-Chr10-snap-gene-204.111-mRNA-1(SixHMM) maker-Chr4-snap-gene-91.57-mRNA-1(SixHMM)
ORTHOMCL17975(3 genes,3 taxa):	 Bradi2g00940.1.p(Brachypodium_distachyon) Sobic.010G116100.1.p(Sorghum_bicolor) augustus_masked-Chr7-processed-gene-67.7-mRNA-1(SixHMM)
ORTHOMCL17998(3 genes,3 taxa):	 Bradi1g77111.1.p(Brachypodium_distachyon) Sobic.001G528000.1.p(Sorghum_bicolor) augustus_masked-Chr3-processed-gene-11.33-mRNA-1(SixHMM)
ORTHOMCL18330(3 genes,3 taxa):	 Bradi1g32886.1.p(Brachypodium_distachyon) GRMZM2G329636_P03(Zea_mays) snap_masked-Chr1-processed-gene-335.38-mRNA-1(SixHMM)
ORTHOMCL18572(3 genes,3 taxa):	 Bradi1g05762.1.p(Brachypodium_distachyon) GRMZM5G864407_P01(Zea_mays) snap_masked-Chr2-processed-gene-142.7-mRNA-1(SixHMM)
ORTHOMCL19014(2 genes,1 taxa):	 snap_masked-Chr7-processed-gene-179.27-mRNA-1(SixHMM) snap_masked-Chr7-processed-gene-180.19-mRNA-1(SixHMM)
ORTHOMCL19015(2 genes,1 taxa):	 snap_masked-Chr6-processed-gene-0.0-mRNA-1(SixHMM) snap_masked-Chr6-processed-gene-0.1-mRNA-1(SixHMM)
ORTHOMCL19018(2 genes,1 taxa):	 snap_masked-Chr5-processed-gene-123.7-mRNA-1(SixHMM) snap_masked-Chr9-processed-gene-57.6-mRNA-1(SixHMM)
ORTHOMCL19020(2 genes,1 taxa):	 snap_masked-Chr4-processed-gene-323.41-mRNA-1(SixHMM) snap_masked-Chr6-processed-gene-95.31-mRNA-1(SixHMM)
ORTHOMCL19025(2 genes,1 taxa):	 snap_masked-Chr2-processed-gene-176.19-mRNA-1(SixHMM) snap_masked-Chr4-processed-gene-59.5-mRNA-1(SixHMM)
ORTHOMCL19026(2 genes,1 taxa):	 snap_masked-Chr2-processed-gene-142.8-mRNA-1(SixHMM) snap_masked-Chr5-processed-gene-129.23-mRNA-1(SixHMM)
ORTHOMCL19047(2 genes,1 taxa):	 snap_masked-Chr1-processed-gene-335.47-mRNA-1(SixHMM) snap_masked-Chr7-processed-gene-279.90-mRNA-1(SixHMM)
ORTHOMCL19077(2 genes,1 taxa):	 maker-Chr8-augustus-gene-11.92-mRNA-1(SixHMM) snap_masked-Chr4-processed-gene-174.4-mRNA-1(SixHMM)
ORTHOMCL19127(2 genes,1 taxa):	 maker-Chr4-snap-gene-149.12-mRNA-1(SixHMM) maker-Chr7-snap-gene-44.100-mRNA-1(SixHMM)
ORTHOMCL19132(2 genes,1 taxa):	 maker-Chr4-augustus-gene-59.18-mRNA-1(SixHMM) maker-Chr4-augustus-gene-59.20-mRNA-1(SixHMM)
ORTHOMCL19160(2 genes,1 taxa):	 maker-Chr2-snap-gene-123.77-mRNA-1(SixHMM) maker-Chr6-augustus-gene-246.27-mRNA-1(SixHMM)
ORTHOMCL19163(2 genes,1 taxa):	 maker-Chr2-augustus-gene-79.51-mRNA-1(SixHMM) maker-Chr3-augustus-gene-343.102-mRNA-1(SixHMM)
ORTHOMCL19187(2 genes,1 taxa):	 maker-Chr12-snap-gene-129.45-mRNA-1(SixHMM) maker-Chr4-snap-gene-301.128-mRNA-1(SixHMM)
ORTHOMCL19189(2 genes,1 taxa):	 maker-Chr12-snap-gene-122.52-mRNA-1(SixHMM) maker-Chr8-snap-gene-94.74-mRNA-1(SixHMM)
ORTHOMCL19198(2 genes,1 taxa):	 maker-Chr12-augustus-gene-218.31-mRNA-1(SixHMM) maker-Chr6-augustus-gene-267.122-mRNA-1(SixHMM)
ORTHOMCL19209(2 genes,1 taxa):	 maker-Chr11-snap-gene-285.56-mRNA-1(SixHMM) maker-Chr9-snap-gene-133.43-mRNA-1(SixHMM)
ORTHOMCL19233(2 genes,1 taxa):	 maker-Chr10-snap-gene-46.85-mRNA-1(SixHMM) maker-Chr2-snap-gene-130.72-mRNA-1(SixHMM)
ORTHOMCL19251(2 genes,1 taxa):	 maker-Chr10-augustus-gene-103.52-mRNA-1(SixHMM) maker-Chr10-snap-gene-103.67-mRNA-1(SixHMM)
ORTHOMCL19260(2 genes,1 taxa):	 maker-Chr1-snap-gene-404.63-mRNA-1(SixHMM) maker-Chr3-augustus-gene-3.96-mRNA-1(SixHMM)
ORTHOMCL19268(2 genes,1 taxa):	 maker-Chr1-snap-gene-251.73-mRNA-1(SixHMM) maker-Chr2-augustus-gene-113.59-mRNA-1(SixHMM)
ORTHOMCL19270(2 genes,1 taxa):	 maker-Chr1-snap-gene-199.55-mRNA-1(SixHMM) snap_masked-Chr1-processed-gene-250.93-mRNA-1(SixHMM)
ORTHOMCL19294(2 genes,1 taxa):	 augustus_masked-Chr9-processed-gene-112.4-mRNA-1(SixHMM) snap_masked-Chr2-processed-gene-169.49-mRNA-1(SixHMM)
ORTHOMCL19382(2 genes,1 taxa):	 augustus_masked-Chr10-processed-gene-26.9-mRNA-1(SixHMM) maker-Chr10-augustus-gene-26.29-mRNA-1(SixHMM)
ORTHOMCL19390(2 genes,1 taxa):	 augustus_masked-Chr10-processed-gene-109.5-mRNA-1(SixHMM) augustus_masked-Chr2-processed-gene-142.1-mRNA-1(SixHMM)
ORTHOMCL19460(2 genes,2 taxa):	 Sobic.009G039400.1.p(Sorghum_bicolor) augustus_masked-Chr5-processed-gene-25.13-mRNA-1(SixHMM)
ORTHOMCL19898(2 genes,2 taxa):	 Sobic.002G062350.1.p(Sorghum_bicolor) snap_masked-Chr12-processed-gene-237.28-mRNA-1(SixHMM)
ORTHOMCL21613(2 genes,2 taxa):	 GRMZM2G122563_P01(Zea_mays) augustus_masked-Chr5-processed-gene-209.15-mRNA-1(SixHMM)
ORTHOMCL23739(2 genes,2 taxa):	 Bradi1g15500.1.p(Brachypodium_distachyon) augustus_masked-Chr3-processed-gene-214.12-mRNA-1(SixHMM)
