# Supplementary material for: A modified GC-specific MAKER gene annotation method reveals improved and novel gene predictions of high and low GC content in Oryza sativa
Source: BMC Bioinformatics. 2017 Nov 25;18:522. doi: 10.1186/s12859-017-1942-z (PMC5702205; doi:10.1186/s12859-017-1942-z)
Supplement: Supplementary file 9 — RNA-sequencing data used to assess tissue and treatment specificity of the novel high and low GC gene predictions. (XLSX 34 kb) [file 12859_2017_1942_MOESM9_ESM.xlsx]

## Sheet: Sheet1
SRA Number	Read Length (bp)	Paired or Single	Data Type	Description	Tissue	Stress
SRR1287027	100	Paired	Illumina	Deep Transcriptome Sequencing of a Rice Line Immune to Bacterial Blight Provides Novel Insights into Incompatible Interactions between Rice and Xanthomonas oryzae pv. oryzae	Leaves	Xanthomonas oryzae pv. Oryzae Infection
SRR1287028	100	Paired	Illumina	Deep Transcriptome Sequencing of a Rice Line Immune to Bacterial Blight Provides Novel Insights into Incompatible Interactions between Rice and Xanthomonas oryzae pv. oryzae	Leaves	Xanthomonas oryzae pv. Oryzae Infection
SRR1287029	100	Paired	Illumina	Deep Transcriptome Sequencing of a Rice Line Immune to Bacterial Blight Provides Novel Insights into Incompatible Interactions between Rice and Xanthomonas oryzae pv. oryzae	Leaves	Xanthomonas oryzae pv. Oryzae Infection
SRR1970544	100	Paired	Illumina	Anther transcriptome profiles of P64S genotype under control treatment	Anther	None
SRR1972493	100	Paired	Illumina	Anther transcriptome profiles of Y58S genotype under control treatment	Anther	None
SRR3015587	150	Paired	Illumina	Genome-wide transcriptome of the coleoptile and the first leaf treated by white light or shade in rice seedlings	Coleoptile	Shade
SRR3015588	150	Paired	Illumina	Genome-wide transcriptome of the coleoptile and the first leaf treated by white light or shade in rice seedlings	Coleoptile	Shade
SRR3015589	150	Paired	Illumina	Genome-wide transcriptome of the coleoptile and the first leaf treated by white light or shade in rice seedlings	Coleoptile	Light
SRR3015591	150	Paired	Illumina	Genome-wide transcriptome of the coleoptile and the first leaf treated by white light or shade in rice seedlings	Coleoptile	Light
SRR3051740	101	Paired	Illumina	Total RNA of IRAT109(A) Well-water_rep1	Leaves	None
SRR3051741	101	Paired	Illumina	Total RNA of IRAT109(A) Well-water_rep2	Leaves	None
SRR3051742	101	Paired	Illumina	Total RNA of IRAT109(A) Well-water_rep3	Leaves	None
SRR3051743	101	Paired	Illumina	Total RNA of IRAT109(B) Drought stress_rep1	Leaves	Drought
SRR3051744	101	Paired	Illumina	Total RNA of IRAT109(B) Drought stress_rep2	Leaves	Drought
SRR3051745	101	Paired	Illumina	Total RNA of IRAT109(B) Drought stress_rep3	Leaves	Drought
SRR3129126	90	Paired	Illumina	A Widespread Impact on Small RNAs and Gene Networks in Rice msp1/ostdl1a Mutants, Partners with Key Roles in Anther Development	Spikelet	None
SRR3129127	90	Paired	Illumina	A Widespread Impact on Small RNAs and Gene Networks in Rice msp1/ostdl1a Mutants, Partners with Key Roles in Anther Development	Spikelet	None
SRR3129128	90	Paired	Illumina	A Widespread Impact on Small RNAs and Gene Networks in Rice msp1/ostdl1a Mutants, Partners with Key Roles in Anther Development	Spikelet	None
SRR3129129	90	Paired	Illumina	A Widespread Impact on Small RNAs and Gene Networks in Rice msp1/ostdl1a Mutants, Partners with Key Roles in Anther Development	Spikelet	None
SRR5027009	126	Paired	Illumina	Total RNA of Zhaxima dark 360 min replicate 1	mesocotyl	Dark
SRR5027010	126	Paired	Illumina	Total RNA of Zhaxima dark 360 min replicate 2	mesocotyl	Dark
SRR5027011	126	Paired	Illumina	Total RNA of Zhaxima dark 360 min replicate 3	mesocotyl	Dark
SRR5027012	126	Paired	Illumina	Total RNA of Zhaxima light 360 min replicate 1	mesocotyl	Light
SRR5027013	126	Paired	Illumina	Total RNA of Zhaxima light 360 min replicate 2	mesocotyl	Light
SRR5027014	126	Paired	Illumina	Total RNA of Zhaxima light 360 min replicate 3	mesocotyl	Light
SRR5134063	100	Paired	Illumina	An RNA-Seq transcriptome analysis of rice genes in response to soil-water deficiencies and the identification of OsPhyB-mediating novel regulatory pathway for drought tolerance in root	Root	None
SRR5134064	100	Paired	Illumina	An RNA-Seq transcriptome analysis of rice genes in response to soil-water deficiencies and the identification of OsPhyB-mediating novel regulatory pathway for drought tolerance in root	Root	None
SRR5560727	151	Paired	Illumina	The novel quantitative trait locus qTGW3 encodes a GSK3-like kinase and negatively regulates grain size and weight in rice	Caryopsis	None
SRR5560728	151	Paired	Illumina	The novel quantitative trait locus qTGW3 encodes a GSK3-like kinase and negatively regulates grain size and weight in rice	Caryopsis	None
SRR5560729	151	Paired	Illumina	The novel quantitative trait locus qTGW3 encodes a GSK3-like kinase and negatively regulates grain size and weight in rice	Caryopsis	None
