# Supplementary material for: A modified GC-specific MAKER gene annotation method reveals improved and novel gene predictions of high and low GC content in Oryza sativa
Source: BMC Bioinformatics. 2017 Nov 25;18:522. doi: 10.1186/s12859-017-1942-z (PMC5702205; doi:10.1186/s12859-017-1942-z)
Supplement: Supplementary file 10 — List of MSU-RGAP genes that are not in the MAKER six HMMs annotation, functional descriptions and the lengths of the genes and their CDSes. (XLSX 221 kb) [file 12859_2017_1942_MOESM10_ESM.xlsx]

## Sheet: Additional_File_10_with_lengths
Gene ID	Functional Description	Gene Length	CDS Length
LOC_Os05g25440	expressed protein	154	30
LOC_Os03g37860	hypothetical protein	1717	51
LOC_Os12g19280	expressed protein	1128	57
LOC_Os03g24500	zinc finger RING-type putative expressed	1093	57
LOC_Os06g01270	expressed protein	238	72
LOC_Os07g15100	hypothetical protein	447	72
LOC_Os05g26240	PROLM1 - Prolamin precursor expressed	620	75
ChrSy.fgenesh.gene.66	hypothetical protein	84	84
LOC_Os02g26970	hypothetical protein	290	96
LOC_Os10g30900	hypothetical protein	211	96
LOC_Os06g38800	expressed protein	254	105
LOC_Os06g04860	hypothetical protein	258	108
LOC_Os04g06830	hypothetical protein	648	114
LOC_Os07g29970	expressed protein	273	117
LOC_Os03g26190	hypothetical protein	178	123
LOC_Os08g12250	hypothetical protein	467	123
ChrUn.fgenesh.gene.61	hypothetical protein	422	126
LOC_Os05g04215	expressed protein	1023	129
LOC_Os11g35070	expressed protein	159	132
ChrUn.fgenesh.gene.81	hypothetical protein	132	132
LOC_Os01g21200	hypothetical protein	281	132
LOC_Os11g29860	expressed protein	765	135
LOC_Os11g20320	hypothetical protein	1280	138
LOC_Os11g25620	glycine-rich RNA-binding protein 8 putative expressed	592	144
LOC_Os01g09950	expressed protein	718	153
LOC_Os01g21790	expressed protein	644	153
LOC_Os01g62450	expressed protein	153	153
LOC_Os03g33509	expressed protein	362	153
LOC_Os04g28490	expressed protein	901	153
LOC_Os07g19480	expressed protein	374	153
LOC_Os08g35100	expressed protein	487	153
LOC_Os09g32060	expressed protein	744	153
LOC_Os10g29630	expressed protein	1189	153
LOC_Os11g37944	expressed protein	663	153
LOC_Os12g21810	expressed protein	195	153
LOC_Os01g45870	hypothetical protein	284	153
LOC_Os01g50880	hypothetical protein	410	153
LOC_Os02g20790	hypothetical protein	861	153
LOC_Os03g08210	hypothetical protein	709	153
LOC_Os03g18750	hypothetical protein	383	153
LOC_Os07g22340	hypothetical protein	212	153
LOC_Os08g31649	hypothetical protein	1186	153
LOC_Os10g01810	hypothetical protein	404	153
LOC_Os11g45110	hypothetical protein	609	153
LOC_Os12g04850	hypothetical protein	184	153
LOC_Os12g12920	hypothetical protein	1025	153
LOC_Os12g21960	hypothetical protein	1046	153
LOC_Os02g54880	cytochrome c oxidase subunit putative expressed	2385	156
LOC_Os02g11859	expressed protein	697	156
LOC_Os03g29184	expressed protein	774	156
LOC_Os04g45350	expressed protein	274	156
LOC_Os05g32474	expressed protein	1507	156
LOC_Os07g18590	expressed protein	826	156
LOC_Os09g23290	expressed protein	436	156
LOC_Os10g04800	expressed protein	292	156
LOC_Os10g22790	expressed protein	394	156
LOC_Os11g16780	expressed protein	217	156
LOC_Os11g39254	expressed protein	1154	156
LOC_Os02g26730	hypothetical protein	204	156
LOC_Os03g52330	hypothetical protein	967	156
LOC_Os05g39700	hypothetical protein	1263	156
LOC_Os05g42400	hypothetical protein	393	156
LOC_Os07g25880	hypothetical protein	912	156
LOC_Os07g32970	hypothetical protein	521	156
LOC_Os08g02010	hypothetical protein	312	156
LOC_Os11g15390	hypothetical protein	222	156
LOC_Os02g01120	expressed protein	277	159
LOC_Os02g31924	expressed protein	601	159
LOC_Os03g54063	expressed protein	2377	159
LOC_Os05g15790	expressed protein	521	159
LOC_Os05g23850	expressed protein	2827	159
LOC_Os08g05680	expressed protein	430	159
LOC_Os09g04924	expressed protein	2719	159
LOC_Os10g17785	expressed protein	228	159
LOC_Os11g17730	expressed protein	968	159
LOC_Os11g47960	expressed protein	453	159
LOC_Os01g28770	hypothetical protein	1268	159
LOC_Os01g64390	hypothetical protein	734	159
LOC_Os02g16570	hypothetical protein	204	159
LOC_Os02g23920	hypothetical protein	372	159
LOC_Os03g08240	hypothetical protein	219	159
LOC_Os03g08510	hypothetical protein	189	159
LOC_Os05g07620	hypothetical protein	375	159
LOC_Os07g37000	hypothetical protein	378	159
LOC_Os08g31820	hypothetical protein	465	159
LOC_Os09g16320	hypothetical protein	350	159
LOC_Os09g18060	hypothetical protein	330	159
LOC_Os10g24080	hypothetical protein	842	159
LOC_Os10g42810	hypothetical protein	221	159
LOC_Os12g32910	hypothetical protein	560	159
LOC_Os01g25220	expressed protein	287	162
LOC_Os04g20520	expressed protein	421	162
LOC_Os06g16610	expressed protein	261	162
LOC_Os06g47690	expressed protein	1124	162
LOC_Os07g10480	expressed protein	2282	162
LOC_Os08g07800	expressed protein	674	162
LOC_Os10g18084	expressed protein	322	162
LOC_Os10g35340	expressed protein	1357	162
LOC_Os02g17410	hypothetical protein	632	162
LOC_Os03g11750	hypothetical protein	2003	162
LOC_Os03g47614	hypothetical protein	599	162
LOC_Os04g22320	hypothetical protein	646	162
LOC_Os04g34520	hypothetical protein	965	162
LOC_Os06g33380	hypothetical protein	404	162
LOC_Os06g35760	hypothetical protein	984	162
LOC_Os07g35150	hypothetical protein	824	162
LOC_Os08g16750	hypothetical protein	301	162
LOC_Os08g29210	hypothetical protein	628	162
LOC_Os09g11590	hypothetical protein	342	162
LOC_Os09g23610	hypothetical protein	1326	162
LOC_Os11g19270	hypothetical protein	313	162
LOC_Os11g37250	hypothetical protein	1892	162
LOC_Os01g45914	expressed protein	764	165
LOC_Os03g38359	expressed protein	715	165
LOC_Os04g12920	expressed protein	436	165
LOC_Os04g49050	expressed protein	681	165
LOC_Os11g11630	expressed protein	755	165
LOC_Os11g43490	expressed protein	937	165
LOC_Os12g13500	expressed protein	165	165
LOC_Os12g26530	expressed protein	1263	165
LOC_Os01g23390	hypothetical protein	441	165
LOC_Os02g03780	hypothetical protein	221	165
LOC_Os02g14660	hypothetical protein	402	165
LOC_Os04g53940	hypothetical protein	173	165
LOC_Os05g14870	hypothetical protein	520	165
LOC_Os05g43750	hypothetical protein	685	165
LOC_Os08g24940	hypothetical protein	630	165
LOC_Os08g29140	hypothetical protein	657	165
LOC_Os03g17790	OsRCI2-5 - Putative low temperature and salt responsive protein expressed	643	165
LOC_Os02g07654	expressed protein	795	168
LOC_Os03g52258	expressed protein	320	168
LOC_Os04g30170	expressed protein	616	168
LOC_Os04g41189	expressed protein	264	168
LOC_Os07g05174	expressed protein	668	168
LOC_Os07g34430	expressed protein	719	168
LOC_Os08g30719	expressed protein	851	168
LOC_Os10g27440	expressed protein	557	168
LOC_Os11g32840	expressed protein	330	168
LOC_Os11g43220	expressed protein	617	168
LOC_Os12g14310	expressed protein	168	168
LOC_Os03g45890	hypothetical protein	482	168
LOC_Os04g08760	hypothetical protein	1018	168
LOC_Os04g34710	hypothetical protein	943	168
LOC_Os05g46540	hypothetical protein	1288	168
LOC_Os06g12920	hypothetical protein	439	168
LOC_Os07g18480	hypothetical protein	346	168
LOC_Os07g43150	hypothetical protein	569	168
LOC_Os08g26340	hypothetical protein	581	168
LOC_Os10g36966	hypothetical protein	1547	168
LOC_Os12g04760	hypothetical protein	415	168
LOC_Os12g24590	hypothetical protein	248	168
LOC_Os11g04820	EF hand family protein putative	356	171
LOC_Os01g21680	expressed protein	311	171
LOC_Os01g22530	expressed protein	487	171
LOC_Os01g54000	expressed protein	255	171
LOC_Os02g04880	expressed protein	3437	171
LOC_Os02g28700	expressed protein	530	171
LOC_Os02g44975	expressed protein	604	171
LOC_Os03g42799	expressed protein	2900	171
LOC_Os06g34100	expressed protein	2419	171
LOC_Os07g48930	expressed protein	621	171
LOC_Os08g02320	expressed protein	1303	171
LOC_Os08g41489	expressed protein	710	171
LOC_Os12g29180	expressed protein	365	171
LOC_Os01g04970	hypothetical protein	233	171
LOC_Os01g73400	hypothetical protein	262	171
LOC_Os02g21370	hypothetical protein	225	171
LOC_Os05g22360	hypothetical protein	728	171
LOC_Os08g09580	hypothetical protein	466	171
LOC_Os08g29090	hypothetical protein	1175	171
LOC_Os10g26740	hypothetical protein	1041	171
LOC_Os11g34010	hypothetical protein	343	171
LOC_Os12g15540	hypothetical protein	250	171
LOC_Os12g30130	hypothetical protein	1232	171
LOC_Os04g29260	expressed protein	1086	174
LOC_Os04g47470	expressed protein	484	174
LOC_Os06g03960	expressed protein	2453	174
LOC_Os06g22280	expressed protein	256	174
LOC_Os06g38115	expressed protein	420	174
LOC_Os07g12400	expressed protein	436	174
LOC_Os11g34960	expressed protein	767	174
LOC_Os11g38470	expressed protein	669	174
LOC_Os12g12765	expressed protein	1905	174
LOC_Os01g10200	hypothetical protein	490	174
LOC_Os03g30264	hypothetical protein	651	174
LOC_Os04g32100	hypothetical protein	921	174
LOC_Os04g33100	hypothetical protein	424	174
LOC_Os05g13870	hypothetical protein	857	174
LOC_Os05g36950	hypothetical protein	232	174
LOC_Os08g35200	hypothetical protein	662	174
LOC_Os10g22880	hypothetical protein	1003	174
ChrUn.fgenesh.gene.68	expressed protein	177	177
ChrUn.fgenesh.gene.73	expressed protein	177	177
LOC_Os01g14000	expressed protein	311	177
LOC_Os01g66800	expressed protein	1055	177
LOC_Os04g42050	expressed protein	502	177
LOC_Os05g40830	expressed protein	961	177
LOC_Os07g47940	expressed protein	496	177
LOC_Os09g16714	expressed protein	1000	177
LOC_Os10g20235	expressed protein	439	177
LOC_Os11g27120	expressed protein	383	177
LOC_Os01g55380	hypothetical protein	434	177
LOC_Os03g12960	hypothetical protein	254	177
LOC_Os04g11520	hypothetical protein	1816	177
LOC_Os04g16794	hypothetical protein	217	177
LOC_Os05g12010	hypothetical protein	1084	177
LOC_Os06g17690	hypothetical protein	2272	177
LOC_Os06g22940	hypothetical protein	1513	177
LOC_Os07g14450	hypothetical protein	807	177
LOC_Os09g01860	hypothetical protein	1033	177
LOC_Os09g26010	hypothetical protein	657	177
LOC_Os11g14370	hypothetical protein	2002	177
LOC_Os12g05250	hypothetical protein	278	177
LOC_Os06g32290	THION10 - Plant thionin family protein precursor	323	177
LOC_Os01g32140	expressed protein	1017	180
LOC_Os01g43660	expressed protein	1218	180
LOC_Os02g27370	expressed protein	351	180
LOC_Os02g37254	expressed protein	751	180
LOC_Os03g05580	expressed protein	681	180
LOC_Os03g15640	expressed protein	308	180
LOC_Os05g16664	expressed protein	946	180
LOC_Os08g19020	expressed protein	594	180
LOC_Os01g19830	hypothetical protein	296	180
LOC_Os01g42909	hypothetical protein	1130	180
LOC_Os02g19660	hypothetical protein	1022	180
LOC_Os03g24470	hypothetical protein	271	180
LOC_Os03g40790	hypothetical protein	279	180
LOC_Os03g42910	hypothetical protein	555	180
LOC_Os04g40820	hypothetical protein	1066	180
LOC_Os04g46040	hypothetical protein	370	180
LOC_Os05g06220	hypothetical protein	250	180
LOC_Os05g06830	hypothetical protein	1583	180
LOC_Os06g17850	hypothetical protein	2689	180
LOC_Os07g28580	hypothetical protein	328	180
LOC_Os09g11310	hypothetical protein	672	180
LOC_Os10g25730	hypothetical protein	1060	180
LOC_Os11g07410	hypothetical protein	245	180
LOC_Os11g30100	hypothetical protein	678	180
LOC_Os12g30330	hypothetical protein	552	180
LOC_Os01g46984	expressed protein	1649	183
LOC_Os02g13080	expressed protein	472	183
LOC_Os03g22910	expressed protein	358	183
LOC_Os03g55645	expressed protein	291	183
LOC_Os05g21240	expressed protein	279	183
LOC_Os05g43890	expressed protein	353	183
LOC_Os07g08990	expressed protein	265	183
LOC_Os07g29350	expressed protein	355	183
LOC_Os07g40840	expressed protein	334	183
LOC_Os12g05480	expressed protein	194	183
ChrUn.fgenesh.gene.50	hypothetical protein	183	183
LOC_Os01g23790	hypothetical protein	212	183
LOC_Os01g34260	hypothetical protein	234	183
LOC_Os01g64400	hypothetical protein	231	183
LOC_Os03g10380	hypothetical protein	215	183
LOC_Os03g43460	hypothetical protein	432	183
LOC_Os04g44940	hypothetical protein	237	183
LOC_Os04g45665	hypothetical protein	694	183
LOC_Os06g28760	hypothetical protein	1721	183
LOC_Os07g27260	hypothetical protein	537	183
LOC_Os07g37390	hypothetical protein	820	183
LOC_Os08g17360	hypothetical protein	359	183
LOC_Os08g17970	hypothetical protein	279	183
LOC_Os08g29790	hypothetical protein	701	183
LOC_Os09g11780	hypothetical protein	237	183
LOC_Os09g28800	hypothetical protein	354	183
LOC_Os10g34694	hypothetical protein	948	183
LOC_Os11g44280	hypothetical protein	282	183
LOC_Os12g15190	conserved hypothetical protein	743	186
LOC_Os04g22260	expressed protein	219	186
LOC_Os05g37710	expressed protein	671	186
LOC_Os05g42260	expressed protein	750	186
LOC_Os06g15320	expressed protein	939	186
LOC_Os08g10000	expressed protein	396	186
LOC_Os08g30014	expressed protein	671	186
LOC_Os11g43070	expressed protein	296	186
LOC_Os01g49480	hypothetical protein	332	186
LOC_Os02g43730	hypothetical protein	241	186
LOC_Os03g46240	hypothetical protein	234	186
LOC_Os06g27620	hypothetical protein	708	186
LOC_Os07g07640	hypothetical protein	405	186
LOC_Os10g19250	hypothetical protein	271	186
LOC_Os03g24230	conserved hypothetical protein	617	189
LOC_Os07g01450	DNA directed RNA polymerase 7 kDa subunit domain containing protein expressed	1927	189
LOC_Os01g13285	expressed protein	490	189
LOC_Os02g03650	expressed protein	4617	189
LOC_Os03g03334	expressed protein	497	189
LOC_Os04g20690	expressed protein	590	189
LOC_Os09g02814	expressed protein	731	189
LOC_Os09g10560	expressed protein	411	189
LOC_Os09g20579	expressed protein	574	189
LOC_Os11g08740	expressed protein	276	189
LOC_Os12g30840	expressed protein	733	189
LOC_Os02g17020	hypothetical protein	711	189
LOC_Os04g08840	hypothetical protein	487	189
LOC_Os04g31740	hypothetical protein	691	189
LOC_Os06g07170	hypothetical protein	254	189
LOC_Os06g42340	hypothetical protein	602	189
LOC_Os08g07470	hypothetical protein	737	189
LOC_Os09g06930	hypothetical protein	277	189
LOC_Os09g23500	hypothetical protein	1363	189
LOC_Os10g26890	hypothetical protein	967	189
LOC_Os11g19170	hypothetical protein	378	189
LOC_Os11g24080	hypothetical protein	812	189
LOC_Os11g29830	hypothetical protein	246	189
LOC_Os11g35610	hypothetical protein	361	189
LOC_Os11g42870	hypothetical protein	467	189
LOC_Os12g33110	hypothetical protein	748	189
LOC_Os01g58038	photosystem II reaction center protein Z putative expressed	189	189
LOC_Os02g24628	photosystem II reaction center protein Z putative expressed	189	189
LOC_Os04g16876	photosystem II reaction center protein Z putative expressed	189	189
LOC_Os10g21214	photosystem II reaction center protein Z putative expressed	189	189
LOC_Os04g34130	uncharacterized GTP-binding protein yhbZ putative expressed	189	189
LOC_Os04g09860	actin putative expressed	679	192
LOC_Os01g32310	expressed protein	474	192
LOC_Os01g61730	expressed protein	390	192
LOC_Os02g53370	expressed protein	1044	192
LOC_Os03g05334	expressed protein	656	192
LOC_Os05g37890	expressed protein	462	192
LOC_Os06g38594	expressed protein	712	192
LOC_Os08g27230	expressed protein	492	192
LOC_Os08g29640	expressed protein	876	192
LOC_Os08g30554	expressed protein	699	192
LOC_Os11g38510	expressed protein	293	192
LOC_Os11g47440	expressed protein	330	192
LOC_Os12g10880	expressed protein	469	192
LOC_Os12g36800	expressed protein	325	192
LOC_Os02g38730	hypothetical protein	926	192
LOC_Os03g26510	hypothetical protein	267	192
LOC_Os03g35810	hypothetical protein	737	192
LOC_Os05g32800	hypothetical protein	648	192
LOC_Os05g37790	hypothetical protein	438	192
LOC_Os05g38090	hypothetical protein	326	192
LOC_Os07g29340	hypothetical protein	211	192
LOC_Os08g09090	hypothetical protein	615	192
LOC_Os08g22389	hypothetical protein	281	192
LOC_Os08g35640	hypothetical protein	529	192
LOC_Os11g02500	hypothetical protein	515	192
LOC_Os12g13710	hypothetical protein	1499	192
LOC_Os01g14910	expressed protein	585	195
LOC_Os01g20894	expressed protein	457	195
LOC_Os04g07808	expressed protein	993	195
LOC_Os05g23000	expressed protein	416	195
LOC_Os06g38350	expressed protein	333	195
LOC_Os06g39500	expressed protein	506	195
LOC_Os07g38630	expressed protein	487	195
LOC_Os08g04220	expressed protein	827	195
LOC_Os09g22510	expressed protein	1253	195
LOC_Os09g24550	expressed protein	265	195
LOC_Os09g25630	expressed protein	516	195
LOC_Os09g36170	expressed protein	671	195
LOC_Os11g04409	expressed protein	2480	195
LOC_Os11g22460	expressed protein	558	195
LOC_Os11g42470	expressed protein	460	195
LOC_Os12g16610	expressed protein	659	195
LOC_Os12g42360	expressed protein	423	195
LOC_Os01g27620	hypothetical protein	973	195
LOC_Os04g28710	hypothetical protein	394	195
LOC_Os04g34780	hypothetical protein	961	195
LOC_Os04g54460	hypothetical protein	307	195
LOC_Os07g37600	hypothetical protein	871	195
LOC_Os09g02310	hypothetical protein	582	195
LOC_Os09g28290	hypothetical protein	703	195
LOC_Os11g07560	hypothetical protein	775	195
LOC_Os12g05950	hypothetical protein	421	195
ChrUn.fgenesh.gene.87	expressed protein	280	198
LOC_Os01g12100	expressed protein	795	198
LOC_Os01g21950	expressed protein	487	198
LOC_Os03g30020	expressed protein	761	198
LOC_Os04g26930	expressed protein	622	198
LOC_Os05g01070	expressed protein	278	198
LOC_Os05g25914	expressed protein	576	198
LOC_Os06g32480	expressed protein	362	198
LOC_Os07g08250	expressed protein	324	198
LOC_Os07g40110	expressed protein	635	198
LOC_Os08g05380	expressed protein	608	198
LOC_Os08g23220	expressed protein	632	198
LOC_Os10g09780	expressed protein	1104	198
LOC_Os11g24420	expressed protein	542	198
LOC_Os12g39930	expressed protein	527	198
LOC_Os09g15365	hydrophobic protein putative expressed	301	198
LOC_Os01g36880	hypothetical protein	850	198
LOC_Os02g53800	hypothetical protein	488	198
LOC_Os03g01860	hypothetical protein	661	198
LOC_Os03g27300	hypothetical protein	358	198
LOC_Os03g45744	hypothetical protein	596	198
LOC_Os04g48740	hypothetical protein	540	198
LOC_Os05g02600	hypothetical protein	816	198
LOC_Os06g12520	hypothetical protein	268	198
LOC_Os09g08410	hypothetical protein	406	198
LOC_Os10g07320	hypothetical protein	449	198
LOC_Os12g13740	hypothetical protein	817	198
LOC_Os10g20910	40S ribosomal protein S23 putative	268	201
LOC_Os06g39718	chloroplast 50S ribosomal protein L33 putative expressed	406	201
LOC_Os08g15312	chloroplast 50S ribosomal protein L33 putative expressed	201	201
LOC_Os10g21308	chloroplast 50S ribosomal protein L33 putative expressed	201	201
LOC_Os02g05140	expressed protein	752	201
LOC_Os02g30890	expressed protein	201	201
LOC_Os02g51990	expressed protein	201	201
LOC_Os03g03010	expressed protein	545	201
LOC_Os04g02610	expressed protein	201	201
LOC_Os04g08650	expressed protein	1021	201
LOC_Os04g10340	expressed protein	201	201
LOC_Os04g47920	expressed protein	277	201
LOC_Os05g14920	expressed protein	633	201
LOC_Os05g46900	expressed protein	201	201
LOC_Os06g37270	expressed protein	374	201
LOC_Os06g38580	expressed protein	201	201
LOC_Os07g04890	expressed protein	736	201
LOC_Os07g14620	expressed protein	201	201
LOC_Os09g20024	expressed protein	795	201
LOC_Os10g38510	expressed protein	566	201
LOC_Os12g13480	expressed protein	439	201
LOC_Os12g15505	expressed protein	447	201
LOC_Os01g29350	hypothetical protein	581	201
LOC_Os04g08700	hypothetical protein	839	201
LOC_Os04g25180	hypothetical protein	929	201
LOC_Os04g26200	hypothetical protein	935	201
LOC_Os04g27080	hypothetical protein	1164	201
LOC_Os05g26700	hypothetical protein	345	201
LOC_Os05g28580	hypothetical protein	702	201
LOC_Os05g30930	hypothetical protein	201	201
LOC_Os05g38930	hypothetical protein	354	201
LOC_Os06g29770	hypothetical protein	1963	201
LOC_Os06g39380	hypothetical protein	1071	201
LOC_Os07g01590	hypothetical protein	1315	201
LOC_Os08g02810	hypothetical protein	241	201
LOC_Os09g23430	hypothetical protein	201	201
LOC_Os09g25130	hypothetical protein	954	201
LOC_Os09g27870	hypothetical protein	2252	201
LOC_Os09g29040	hypothetical protein	697	201
LOC_Os11g24430	hypothetical protein	474	201
LOC_Os12g40210	hypothetical protein	437	201
LOC_Os04g10660	expressed protein	479	202
LOC_Os01g46990	expressed protein	1926	204
LOC_Os01g48160	expressed protein	638	204
LOC_Os01g58754	expressed protein	748	204
LOC_Os02g12330	expressed protein	1001	204
LOC_Os02g28430	expressed protein	372	204
LOC_Os02g32130	expressed protein	204	204
LOC_Os02g53880	expressed protein	204	204
LOC_Os03g47030	expressed protein	943	204
LOC_Os04g28320	expressed protein	204	204
LOC_Os04g28360	expressed protein	237	204
LOC_Os05g11064	expressed protein	2483	204
LOC_Os05g28020	expressed protein	204	204
LOC_Os06g48260	expressed protein	204	204
LOC_Os07g05024	expressed protein	1652	204
LOC_Os07g14770	expressed protein	204	204
LOC_Os07g15820	expressed protein	368	204
LOC_Os08g22604	expressed protein	1102	204
LOC_Os09g01950	expressed protein	1105	204
LOC_Os09g13810	expressed protein	227	204
LOC_Os09g34940	expressed protein	1222	204
LOC_Os10g06020	expressed protein	416	204
LOC_Os10g15370	expressed protein	293	204
LOC_Os11g38430	expressed protein	427	204
LOC_Os12g03094	expressed protein	1742	204
LOC_Os12g08860	expressed protein	204	204
ChrUn.fgenesh.gene.35	hypothetical protein	481	204
LOC_Os01g32910	hypothetical protein	531	204
LOC_Os01g41860	hypothetical protein	932	204
LOC_Os01g53740	hypothetical protein	858	204
LOC_Os01g54320	hypothetical protein	204	204
LOC_Os03g24750	hypothetical protein	204	204
LOC_Os04g37800	hypothetical protein	375	204
LOC_Os05g34990	hypothetical protein	575	204
LOC_Os06g07840	hypothetical protein	204	204
LOC_Os06g47450	hypothetical protein	365	204
LOC_Os07g13319	hypothetical protein	1333	204
LOC_Os07g26500	hypothetical protein	316	204
LOC_Os07g41000	hypothetical protein	204	204
LOC_Os08g07210	hypothetical protein	860	204
LOC_Os08g29330	hypothetical protein	515	204
LOC_Os09g16470	hypothetical protein	651	204
LOC_Os09g22480	hypothetical protein	384	204
LOC_Os10g21630	hypothetical protein	733	204
LOC_Os11g07760	hypothetical protein	570	204
LOC_Os11g32640	hypothetical protein	305	204
LOC_Os12g18000	hypothetical protein	204	204
LOC_Os12g25140	hypothetical protein	339	204
LOC_Os03g55014	conserved hypothetical protein	207	207
LOC_Os01g15920	expressed protein	207	207
LOC_Os01g21585	expressed protein	515	207
LOC_Os01g24770	expressed protein	778	207
LOC_Os01g57030	expressed protein	536	207
LOC_Os01g57040	expressed protein	482	207
LOC_Os01g72590	expressed protein	207	207
LOC_Os02g28100	expressed protein	207	207
LOC_Os03g07490	expressed protein	207	207
LOC_Os05g12370	expressed protein	425	207
LOC_Os05g25510	expressed protein	336	207
LOC_Os05g34560	expressed protein	613	207
LOC_Os05g51210	expressed protein	207	207
LOC_Os09g01940	expressed protein	207	207
LOC_Os10g10050	expressed protein	389	207
LOC_Os10g10724	expressed protein	207	207
LOC_Os10g11630	expressed protein	207	207
LOC_Os11g26840	expressed protein	737	207
LOC_Os11g41420	expressed protein	2372	207
LOC_Os12g05790	expressed protein	1198	207
LOC_Os12g11610	expressed protein	207	207
LOC_Os12g11990	expressed protein	546	207
LOC_Os12g22145	expressed protein	885	207
LOC_Os12g42590	expressed protein	1921	207
LOC_Os02g13070	hypothetical protein	479	207
LOC_Os02g34100	hypothetical protein	343	207
LOC_Os02g49430	hypothetical protein	462	207
LOC_Os04g13300	hypothetical protein	917	207
LOC_Os04g40170	hypothetical protein	637	207
LOC_Os04g42160	hypothetical protein	207	207
LOC_Os04g44160	hypothetical protein	207	207
LOC_Os04g47630	hypothetical protein	491	207
LOC_Os04g48000	hypothetical protein	439	207
LOC_Os05g14540	hypothetical protein	1946	207
LOC_Os08g03050	hypothetical protein	207	207
LOC_Os08g30580	hypothetical protein	1751	207
LOC_Os09g14920	hypothetical protein	2397	207
LOC_Os10g03590	hypothetical protein	207	207
LOC_Os10g05140	hypothetical protein	392	207
LOC_Os11g21930	hypothetical protein	421	207
LOC_Os11g42530	DEFL25 - Defensin and Defensin-like DEFL family	389	210
LOC_Os01g28410	expressed protein	210	210
LOC_Os01g47700	expressed protein	734	210
LOC_Os01g58600	expressed protein	210	210
LOC_Os02g44240	expressed protein	1013	210
LOC_Os02g48710	expressed protein	544	210
LOC_Os04g28330	expressed protein	210	210
LOC_Os06g16190	expressed protein	210	210
LOC_Os06g33590	expressed protein	210	210
LOC_Os06g45470	expressed protein	210	210
LOC_Os07g01790	expressed protein	210	210
LOC_Os09g06690	expressed protein	210	210
LOC_Os09g21060	expressed protein	376	210
LOC_Os09g26004	expressed protein	3235	210
LOC_Os10g05610	expressed protein	409	210
LOC_Os10g11022	expressed protein	538	210
LOC_Os11g07290	expressed protein	2231	210
LOC_Os12g08120	expressed protein	210	210
LOC_Os12g11620	expressed protein	210	210
LOC_Os01g03250	hypothetical protein	210	210
LOC_Os01g41230	hypothetical protein	428	210
LOC_Os01g42670	hypothetical protein	2612	210
LOC_Os01g48110	hypothetical protein	535	210
LOC_Os01g49840	hypothetical protein	288	210
LOC_Os02g07300	hypothetical protein	407	210
LOC_Os03g41010	hypothetical protein	662	210
LOC_Os03g48400	hypothetical protein	2545	210
LOC_Os07g07460	hypothetical protein	210	210
LOC_Os07g17410	hypothetical protein	363	210
LOC_Os07g37330	hypothetical protein	394	210
LOC_Os08g15730	hypothetical protein	210	210
LOC_Os08g27550	hypothetical protein	356	210
LOC_Os08g33790	hypothetical protein	210	210
LOC_Os11g35900	hypothetical protein	210	210
LOC_Os11g39690	hypothetical protein	210	210
LOC_Os11g41800	hypothetical protein	210	210
LOC_Os12g11550	hypothetical protein	210	210
LOC_Os10g30120	laccase-9 precursor putative	391	210
LOC_Os07g09130	CHCH domain containing protein expressed	1765	213
LOC_Os02g24624	conserved hypothetical protein	213	213
LOC_Os04g16882	conserved hypothetical protein	213	213
LOC_Os10g21218	conserved hypothetical protein	213	213
LOC_Os11g42520	DEFL34 - Defensin and Defensin-like DEFL family expressed	389	213
LOC_Os01g07364	expressed protein	444	213
LOC_Os01g12120	expressed protein	719	213
LOC_Os01g12510	expressed protein	213	213
LOC_Os01g17410	expressed protein	213	213
LOC_Os01g37950	expressed protein	496	213
LOC_Os01g51930	expressed protein	808	213
LOC_Os01g55220	expressed protein	213	213
LOC_Os02g29860	expressed protein	1627	213
LOC_Os02g31922	expressed protein	642	213
LOC_Os02g39080	expressed protein	2135	213
LOC_Os05g26830	expressed protein	213	213
LOC_Os05g34655	expressed protein	512	213
LOC_Os05g45940	expressed protein	221	213
LOC_Os06g09950	expressed protein	213	213
LOC_Os07g27410	expressed protein	216	213
LOC_Os07g31330	expressed protein	1105	213
LOC_Os08g17630	expressed protein	213	213
LOC_Os08g32740	expressed protein	1501	213
LOC_Os08g42810	expressed protein	213	213
LOC_Os10g22900	expressed protein	1525	213
LOC_Os10g26780	expressed protein	3998	213
LOC_Os10g28190	expressed protein	314	213
LOC_Os10g38130	expressed protein	509	213
LOC_Os11g08290	expressed protein	318	213
LOC_Os01g11400	hypothetical protein	244	213
LOC_Os01g32740	hypothetical protein	382	213
LOC_Os01g34510	hypothetical protein	1652	213
LOC_Os01g67400	hypothetical protein	319	213
LOC_Os02g25240	hypothetical protein	213	213
LOC_Os02g25980	hypothetical protein	258	213
LOC_Os03g20110	hypothetical protein	252	213
LOC_Os03g47574	hypothetical protein	312	213
LOC_Os04g38460	hypothetical protein	564	213
LOC_Os05g25710	hypothetical protein	363	213
LOC_Os05g38050	hypothetical protein	469	213
LOC_Os06g11308	hypothetical protein	1686	213
LOC_Os07g23910	hypothetical protein	213	213
LOC_Os08g04900	hypothetical protein	1929	213
LOC_Os08g44060	hypothetical protein	213	213
LOC_Os09g11280	hypothetical protein	868	213
LOC_Os09g12850	hypothetical protein	538	213
LOC_Os09g20800	hypothetical protein	995	213
LOC_Os09g37090	hypothetical protein	213	213
LOC_Os11g18680	hypothetical protein	630	213
LOC_Os11g15250	THION31 - Plant thionin family protein precursor expressed	386	213
LOC_Os01g24670	expressed protein	216	216
LOC_Os01g45600	expressed protein	258	216
LOC_Os01g72920	expressed protein	1134	216
LOC_Os02g08040	expressed protein	216	216
LOC_Os02g39384	expressed protein	740	216
LOC_Os03g10660	expressed protein	216	216
LOC_Os04g04970	expressed protein	1031	216
LOC_Os04g14210	expressed protein	1516	216
LOC_Os05g12020	expressed protein	1155	216
LOC_Os06g25460	expressed protein	216	216
LOC_Os07g07890	expressed protein	660	216
LOC_Os07g15000	expressed protein	656	216
LOC_Os07g38470	expressed protein	324	216
LOC_Os08g11250	expressed protein	710	216
LOC_Os08g35770	expressed protein	312	216
LOC_Os08g39530	expressed protein	216	216
LOC_Os09g01660	expressed protein	590	216
LOC_Os10g18460	expressed protein	989	216
LOC_Os10g24030	expressed protein	352	216
LOC_Os04g11165	gamma-thionin family domain containing protein expressed	619	216
LOC_Os01g22810	hypothetical protein	973	216
LOC_Os01g40210	hypothetical protein	648	216
LOC_Os02g15840	hypothetical protein	678	216
LOC_Os03g02910	hypothetical protein	426	216
LOC_Os03g32010	hypothetical protein	216	216
LOC_Os03g32636	hypothetical protein	1092	216
LOC_Os04g08792	hypothetical protein	216	216
LOC_Os04g14320	hypothetical protein	1052	216
LOC_Os04g50010	hypothetical protein	216	216
LOC_Os05g27830	hypothetical protein	384	216
LOC_Os06g03550	hypothetical protein	558	216
LOC_Os06g12270	hypothetical protein	661	216
LOC_Os06g21320	hypothetical protein	216	216
LOC_Os06g41950	hypothetical protein	3867	216
LOC_Os07g14360	hypothetical protein	216	216
LOC_Os07g16270	hypothetical protein	384	216
LOC_Os07g36310	hypothetical protein	369	216
LOC_Os08g11700	hypothetical protein	709	216
LOC_Os08g24510	hypothetical protein	216	216
LOC_Os08g32270	hypothetical protein	506	216
LOC_Os11g36780	hypothetical protein	1607	216
LOC_Os10g05150	KAZ2 - Kazal-type serine protease inhibitor precursor putative expressed	216	216
LOC_Os12g21760	RALFL25 - Rapid ALkalinization Factor RALF family protein precursor putative expressed	216	216
LOC_Os04g33250	conserved hypothetical protein	494	219
LOC_Os01g13010	expressed protein	439	219
LOC_Os02g46540	expressed protein	219	219
LOC_Os03g18320	expressed protein	486	219
LOC_Os03g25554	expressed protein	451	219
LOC_Os03g40950	expressed protein	645	219
LOC_Os03g49010	expressed protein	1032	219
LOC_Os04g08415	expressed protein	766	219
LOC_Os04g25350	expressed protein	219	219
LOC_Os05g06014	expressed protein	4073	219
LOC_Os05g23255	expressed protein	428	219
LOC_Os07g10340	expressed protein	219	219
LOC_Os07g10535	expressed protein	400	219
LOC_Os08g08900	expressed protein	788	219
LOC_Os08g24340	expressed protein	796	219
LOC_Os08g26420	expressed protein	1158	219
LOC_Os08g34200	expressed protein	933	219
LOC_Os09g08379	expressed protein	424	219
LOC_Os09g10970	expressed protein	320	219
LOC_Os10g02410	expressed protein	219	219
LOC_Os10g31110	expressed protein	473	219
LOC_Os11g04630	expressed protein	1214	219
LOC_Os11g13680	expressed protein	1061	219
LOC_Os11g33380	expressed protein	231	219
LOC_Os12g07430	expressed protein	713	219
LOC_Os12g11420	expressed protein	219	219
LOC_Os12g32030	expressed protein	219	219
LOC_Os12g34780	expressed protein	532	219
LOC_Os01g28780	hypothetical protein	612	219
LOC_Os02g12950	hypothetical protein	1550	219
LOC_Os02g44800	hypothetical protein	219	219
LOC_Os02g50890	hypothetical protein	236	219
LOC_Os03g33550	hypothetical protein	1234	219
LOC_Os03g51556	hypothetical protein	2840	219
LOC_Os04g14290	hypothetical protein	990	219
LOC_Os04g31200	hypothetical protein	1179	219
LOC_Os05g11920	hypothetical protein	857	219
LOC_Os05g19920	hypothetical protein	219	219
LOC_Os05g50670	hypothetical protein	219	219
LOC_Os06g02080	hypothetical protein	951	219
LOC_Os06g08590	hypothetical protein	1108	219
LOC_Os06g12760	hypothetical protein	409	219
LOC_Os06g19120	hypothetical protein	679	219
LOC_Os06g22950	hypothetical protein	2335	219
LOC_Os06g27510	hypothetical protein	219	219
LOC_Os06g30630	hypothetical protein	349	219
LOC_Os07g26790	hypothetical protein	428	219
LOC_Os07g32540	hypothetical protein	219	219
LOC_Os08g11270	hypothetical protein	219	219
LOC_Os08g32450	hypothetical protein	219	219
LOC_Os08g41310	hypothetical protein	1016	219
LOC_Os10g21600	hypothetical protein	1353	219
LOC_Os11g15580	hypothetical protein	597	219
LOC_Os11g34340	hypothetical protein	390	219
LOC_Os04g16792	uncharacterized protein ycf76 putative	257	219
LOC_Os01g10550	DEFL35 - Defensin and Defensin-like DEFL family expressed	842	222
LOC_Os02g56870	DEFL38 - Defensin and Defensin-like DEFL family expressed	365	222
LOC_Os01g07650	expressed protein	222	222
LOC_Os01g38390	expressed protein	698	222
LOC_Os02g10560	expressed protein	780	222
LOC_Os03g63999	expressed protein	695	222
LOC_Os04g03820	expressed protein	626	222
LOC_Os04g16050	expressed protein	1110	222
LOC_Os04g54980	expressed protein	2139	222
LOC_Os05g05070	expressed protein	255	222
LOC_Os05g35080	expressed protein	737	222
LOC_Os05g35870	expressed protein	529	222
LOC_Os07g10510	expressed protein	222	222
LOC_Os07g12280	expressed protein	222	222
LOC_Os07g16820	expressed protein	222	222
LOC_Os07g44680	expressed protein	648	222
LOC_Os08g24920	expressed protein	1358	222
LOC_Os10g06939	expressed protein	455	222
LOC_Os10g21550	expressed protein	222	222
LOC_Os11g11930	expressed protein	313	222
LOC_Os11g17450	expressed protein	222	222
LOC_Os12g12115	expressed protein	549	222
LOC_Os12g22870	expressed protein	656	222
LOC_Os12g23754	expressed protein	3421	222
LOC_Os02g04890	hypothetical protein	565	222
LOC_Os02g36120	hypothetical protein	349	222
LOC_Os02g37340	hypothetical protein	222	222
LOC_Os03g06790	hypothetical protein	222	222
LOC_Os03g08590	hypothetical protein	310	222
LOC_Os03g38094	hypothetical protein	2192	222
LOC_Os03g42990	hypothetical protein	720	222
LOC_Os04g02010	hypothetical protein	815	222
LOC_Os04g27370	hypothetical protein	222	222
LOC_Os06g14820	hypothetical protein	1789	222
LOC_Os06g15610	hypothetical protein	302	222
LOC_Os07g23560	hypothetical protein	871	222
LOC_Os07g37880	hypothetical protein	222	222
LOC_Os08g26590	hypothetical protein	834	222
LOC_Os09g02340	hypothetical protein	2056	222
LOC_Os09g18460	hypothetical protein	482	222
LOC_Os10g22184	hypothetical protein	695	222
LOC_Os11g29800	hypothetical protein	412	222
LOC_Os12g13760	hypothetical protein	263	222
LOC_Os12g39460	hypothetical protein	618	222
LOC_Os04g16848	photosystem II reaction center protein H putative	222	222
LOC_Os06g39704	photosystem II reaction center protein H putative	222	222
LOC_Os10g21322	photosystem II reaction center protein H putative	222	222
LOC_Os02g11810	conserved hypothetical protein	288	225
LOC_Os03g37710	conserved hypothetical protein	1707	225
LOC_Os02g21770	expressed protein	511	225
LOC_Os03g22150	expressed protein	482	225
LOC_Os03g28250	expressed protein	340	225
LOC_Os03g47629	expressed protein	225	225
LOC_Os03g51264	expressed protein	434	225
LOC_Os03g62920	expressed protein	443	225
LOC_Os04g12620	expressed protein	958	225
LOC_Os04g14080	expressed protein	774	225
LOC_Os04g37420	expressed protein	225	225
LOC_Os05g11170	expressed protein	1072	225
LOC_Os05g25900	expressed protein	225	225
LOC_Os06g19810	expressed protein	225	225
LOC_Os06g32590	expressed protein	527	225
LOC_Os07g05760	expressed protein	975	225
LOC_Os07g27680	expressed protein	935	225
LOC_Os07g38664	expressed protein	3857	225
LOC_Os08g38230	expressed protein	314	225
LOC_Os09g08950	expressed protein	498	225
LOC_Os09g30040	expressed protein	607	225
LOC_Os10g37990	expressed protein	2494	225
LOC_Os11g10320	expressed protein	2027	225
LOC_Os11g45520	expressed protein	1263	225
LOC_Os01g20020	hypothetical protein	1644	225
LOC_Os01g45940	hypothetical protein	349	225
LOC_Os01g54410	hypothetical protein	280	225
LOC_Os01g70620	hypothetical protein	225	225
LOC_Os02g12590	hypothetical protein	581	225
LOC_Os02g30660	hypothetical protein	225	225
LOC_Os03g18100	hypothetical protein	690	225
LOC_Os03g53524	hypothetical protein	309	225
LOC_Os04g45230	hypothetical protein	342	225
LOC_Os05g40840	hypothetical protein	491	225
LOC_Os06g46100	hypothetical protein	645	225
LOC_Os07g17060	hypothetical protein	622	225
LOC_Os08g25100	hypothetical protein	610	225
LOC_Os09g21050	hypothetical protein	423	225
LOC_Os09g38104	hypothetical protein	305	225
LOC_Os10g22090	hypothetical protein	372	225
LOC_Os11g10030	hypothetical protein	225	225
LOC_Os12g12980	hypothetical protein	550	225
LOC_Os07g13440	RALFL12 - Rapid ALkalinization Factor RALF family protein precursor putative expressed	225	225
LOC_Os10g18800	conserved hypothetical protein	1453	228
LOC_Os01g20208	expressed protein	669	228
LOC_Os01g25260	expressed protein	228	228
LOC_Os02g34090	expressed protein	280	228
LOC_Os03g24310	expressed protein	228	228
LOC_Os03g27003	expressed protein	3149	228
LOC_Os03g50720	expressed protein	1123	228
LOC_Os03g63644	expressed protein	295	228
LOC_Os04g09450	expressed protein	1260	228
LOC_Os05g48740	expressed protein	475	228
LOC_Os07g08470	expressed protein	228	228
LOC_Os07g15530	expressed protein	228	228
LOC_Os07g20140	expressed protein	228	228
LOC_Os07g38740	expressed protein	228	228
LOC_Os08g26030	expressed protein	228	228
LOC_Os08g26940	expressed protein	623	228
LOC_Os09g03200	expressed protein	228	228
LOC_Os09g16720	expressed protein	316	228
LOC_Os09g22490	expressed protein	228	228
LOC_Os11g13390	expressed protein	705	228
LOC_Os11g19740	expressed protein	228	228
LOC_Os12g26160	expressed protein	2078	228
LOC_Os12g16524	glutaredoxin-C8 precursor putative expressed	2076	228
LOC_Os01g14240	hypothetical protein	228	228
LOC_Os01g65820	hypothetical protein	590	228
LOC_Os03g19210	hypothetical protein	228	228
LOC_Os03g25464	hypothetical protein	979	228
LOC_Os05g23570	hypothetical protein	666	228
LOC_Os05g36250	hypothetical protein	513	228
LOC_Os06g31230	hypothetical protein	228	228
LOC_Os07g27060	hypothetical protein	228	228
LOC_Os07g39330	hypothetical protein	304	228
LOC_Os09g21880	hypothetical protein	345	228
LOC_Os11g28010	hypothetical protein	806	228
LOC_Os11g01360	aspartic proteinase precursor putative expressed	464	231
LOC_Os08g30230	conserved hypothetical protein	240	231
ChrUn.fgenesh.gene.66	expressed protein	231	231
ChrUn.fgenesh.gene.71	expressed protein	231	231
LOC_Os01g33900	expressed protein	231	231
LOC_Os01g50560	expressed protein	231	231
LOC_Os02g03770	expressed protein	938	231
LOC_Os02g13720	expressed protein	231	231
LOC_Os02g16740	expressed protein	231	231
LOC_Os02g41570	expressed protein	496	231
LOC_Os03g03724	expressed protein	716	231
LOC_Os03g05550	expressed protein	693	231
LOC_Os03g46940	expressed protein	231	231
LOC_Os03g53680	expressed protein	231	231
LOC_Os04g31971	expressed protein	3255	231
LOC_Os04g41360	expressed protein	763	231
LOC_Os04g44520	expressed protein	1056	231
LOC_Os05g05110	expressed protein	450	231
LOC_Os05g32790	expressed protein	398	231
LOC_Os06g14520	expressed protein	231	231
LOC_Os06g22925	expressed protein	337	231
LOC_Os06g28144	expressed protein	2218	231
LOC_Os06g42320	expressed protein	231	231
LOC_Os07g31480	expressed protein	1148	231
LOC_Os07g32440	expressed protein	656	231
LOC_Os07g45439	expressed protein	909	231
LOC_Os08g04200	expressed protein	231	231
LOC_Os08g06270	expressed protein	231	231
LOC_Os09g30050	expressed protein	582	231
LOC_Os11g08880	expressed protein	631	231
LOC_Os12g03140	expressed protein	1152	231
LOC_Os12g17890	expressed protein	732	231
LOC_Os02g09880	hypothetical protein	231	231
LOC_Os02g27580	hypothetical protein	605	231
LOC_Os02g37210	hypothetical protein	231	231
LOC_Os02g43570	hypothetical protein	460	231
LOC_Os03g48410	hypothetical protein	911	231
LOC_Os05g33970	hypothetical protein	1787	231
LOC_Os06g29860	hypothetical protein	1213	231
LOC_Os06g46420	hypothetical protein	627	231
LOC_Os07g17900	hypothetical protein	231	231
LOC_Os08g31610	hypothetical protein	1365	231
LOC_Os08g34610	hypothetical protein	1923	231
LOC_Os09g02620	hypothetical protein	1439	231
LOC_Os09g32956	hypothetical protein	800	231
LOC_Os11g14690	hypothetical protein	720	231
LOC_Os12g41070	hypothetical protein	372	231
LOC_Os08g15296	photosystem II reaction center protein H putative expressed	949	231
LOC_Os09g21590	conserved hypothetical protein	2363	234
LOC_Os06g23060	DEFL11 - Defensin and Defensin-like DEFL family	657	234
LOC_Os06g22880	DEFL8 - Defensin and Defensin-like DEFL family	347	234
LOC_Os01g26110	expressed protein	527	234
LOC_Os01g31520	expressed protein	269	234
LOC_Os01g35910	expressed protein	234	234
LOC_Os01g39170	expressed protein	596	234
LOC_Os01g46830	expressed protein	234	234
LOC_Os01g47480	expressed protein	234	234
LOC_Os02g14874	expressed protein	1571	234
LOC_Os02g21050	expressed protein	234	234
LOC_Os02g22110	expressed protein	282	234
LOC_Os02g32000	expressed protein	234	234
LOC_Os02g37694	expressed protein	2684	234
LOC_Os02g58214	expressed protein	2961	234
LOC_Os03g06820	expressed protein	234	234
LOC_Os03g40300	expressed protein	730	234
LOC_Os03g48230	expressed protein	450	234
LOC_Os03g55510	expressed protein	312	234
LOC_Os04g06879	expressed protein	547	234
LOC_Os04g22410	expressed protein	696	234
LOC_Os05g13670	expressed protein	995	234
LOC_Os05g30000	expressed protein	400	234
LOC_Os05g30810	expressed protein	1470	234
LOC_Os05g40970	expressed protein	1542	234
LOC_Os06g16500	expressed protein	400	234
LOC_Os08g29190	expressed protein	554	234
LOC_Os09g23450	expressed protein	234	234
LOC_Os10g02610	expressed protein	1287	234
LOC_Os11g31280	expressed protein	234	234
LOC_Os11g36770	expressed protein	707	234
LOC_Os11g38765	expressed protein	424	234
LOC_Os12g14220	expressed protein	532	234
LOC_Os12g33150	expressed protein	1292	234
LOC_Os04g55980	glycine-rich RNA-binding abscisic acid-inducible protein putative expressed	234	234
LOC_Os01g44380	hypothetical protein	321	234
LOC_Os02g11800	hypothetical protein	327	234
LOC_Os02g24380	hypothetical protein	1012	234
LOC_Os02g45470	hypothetical protein	234	234
LOC_Os03g10830	hypothetical protein	764	234
LOC_Os03g12970	hypothetical protein	234	234
LOC_Os03g17820	hypothetical protein	1790	234
LOC_Os03g50240	hypothetical protein	234	234
LOC_Os04g11110	hypothetical protein	831	234
LOC_Os06g17300	hypothetical protein	234	234
LOC_Os07g04270	hypothetical protein	386	234
LOC_Os07g12120	hypothetical protein	1020	234
LOC_Os08g07030	hypothetical protein	234	234
LOC_Os08g21320	hypothetical protein	234	234
LOC_Os08g26320	hypothetical protein	882	234
LOC_Os09g03130	hypothetical protein	366	234
LOC_Os09g23440	hypothetical protein	234	234
LOC_Os11g09610	hypothetical protein	355	234
LOC_Os12g08990	hypothetical protein	234	234
LOC_Os02g04620	marker Xucw84 putative	327	234
LOC_Os01g40220	DEFL7 - Defensin and Defensin-like DEFL family	386	237
LOC_Os01g28160	expressed protein	1085	237
LOC_Os02g14670	expressed protein	320	237
LOC_Os02g26540	expressed protein	237	237
LOC_Os02g36580	expressed protein	939	237
LOC_Os03g23000	expressed protein	237	237
LOC_Os03g43960	expressed protein	841	237
LOC_Os03g55776	expressed protein	849	237
LOC_Os04g07900	expressed protein	237	237
LOC_Os06g22640	expressed protein	237	237
LOC_Os06g29190	expressed protein	237	237
LOC_Os06g42550	expressed protein	237	237
LOC_Os06g47544	expressed protein	581	237
LOC_Os09g29650	expressed protein	3409	237
LOC_Os09g39450	expressed protein	1072	237
LOC_Os11g02850	expressed protein	1180	237
LOC_Os11g23030	expressed protein	685	237
LOC_Os11g35830	expressed protein	343	237
LOC_Os12g17960	expressed protein	237	237
LOC_Os12g18170	expressed protein	963	237
LOC_Os12g40850	expressed protein	1585	237
LOC_Os02g26150	hypothetical protein	237	237
LOC_Os02g34820	hypothetical protein	237	237
LOC_Os02g43420	hypothetical protein	237	237
LOC_Os03g38864	hypothetical protein	801	237
LOC_Os03g41910	hypothetical protein	237	237
LOC_Os03g49810	hypothetical protein	987	237
LOC_Os06g19020	hypothetical protein	735	237
LOC_Os07g39200	hypothetical protein	459	237
LOC_Os08g06260	hypothetical protein	237	237
LOC_Os08g06400	hypothetical protein	1041	237
LOC_Os09g17700	hypothetical protein	237	237
LOC_Os09g38880	hypothetical protein	237	237
LOC_Os10g41320	hypothetical protein	1283	237
LOC_Os11g12370	hypothetical protein	442	237
LOC_Os03g10160	pentatricopeptide repeat-containing protein putative expressed	237	237
LOC_Os11g29600	RING zinc finger ankyrin protein putative expressed	335	237
LOC_Os06g32320	THION11 - Plant thionin family protein precursor	1946	237
LOC_Os11g05500	conserved hypothetical protein	240	240
LOC_Os02g55134	cytochrome c oxidase copper chaperone putative expressed	1653	240
LOC_Os01g08740	expressed protein	528	240
LOC_Os01g13510	expressed protein	840	240
LOC_Os01g28850	expressed protein	240	240
LOC_Os01g58335	expressed protein	479	240
LOC_Os02g15850	expressed protein	646	240
LOC_Os02g25755	expressed protein	477	240
LOC_Os02g53250	expressed protein	354	240
LOC_Os03g43000	expressed protein	240	240
LOC_Os03g43524	expressed protein	871	240
LOC_Os04g14820	expressed protein	320	240
LOC_Os04g38510	expressed protein	526	240
LOC_Os05g19290	expressed protein	240	240
LOC_Os05g22270	expressed protein	473	240
LOC_Os05g23393	expressed protein	724	240
LOC_Os06g13380	expressed protein	405	240
LOC_Os07g04460	expressed protein	240	240
LOC_Os07g18040	expressed protein	240	240
LOC_Os07g20120	expressed protein	240	240
LOC_Os07g39180	expressed protein	389	240
LOC_Os08g10304	expressed protein	582	240
LOC_Os08g32710	expressed protein	322	240
LOC_Os09g04870	expressed protein	2049	240
LOC_Os09g10201	expressed protein	919	240
LOC_Os09g18560	expressed protein	861	240
LOC_Os09g24890	expressed protein	240	240
LOC_Os11g07911	expressed protein	701	240
LOC_Os11g14770	expressed protein	515	240
LOC_Os11g28260	expressed protein	240	240
LOC_Os01g04270	hypothetical protein	240	240
LOC_Os01g61840	hypothetical protein	240	240
LOC_Os02g31060	hypothetical protein	240	240
LOC_Os02g49220	hypothetical protein	541	240
LOC_Os03g44544	hypothetical protein	1258	240
LOC_Os04g10140	hypothetical protein	724	240
LOC_Os05g13980	hypothetical protein	240	240
LOC_Os06g11770	hypothetical protein	373	240
LOC_Os06g14860	hypothetical protein	1591	240
LOC_Os06g41280	hypothetical protein	240	240
LOC_Os06g41550	hypothetical protein	240	240
LOC_Os07g16180	hypothetical protein	240	240
LOC_Os08g11510	hypothetical protein	282	240
LOC_Os08g28150	hypothetical protein	1582	240
LOC_Os08g35410	hypothetical protein	2180	240
LOC_Os09g28380	hypothetical protein	303	240
LOC_Os09g29640	hypothetical protein	240	240
LOC_Os09g37530	hypothetical protein	770	240
LOC_Os10g19914	hypothetical protein	421	240
LOC_Os11g41320	hypothetical protein	964	240
LOC_Os12g25240	hypothetical protein	333	240
LOC_Os12g31330	hypothetical protein	587	240
LOC_Os12g39550	hypothetical protein	1104	240
LOC_Os07g13380	RALFL11 - Rapid ALkalinization Factor RALF family protein precursor putative	240	240
LOC_Os01g38570	expressed protein	662	243
LOC_Os01g42024	expressed protein	741	243
LOC_Os01g42550	expressed protein	447	243
LOC_Os01g58370	expressed protein	243	243
LOC_Os02g01770	expressed protein	1179	243
LOC_Os02g14080	expressed protein	243	243
LOC_Os02g28670	expressed protein	1643	243
LOC_Os02g37810	expressed protein	1505	243
LOC_Os02g48580	expressed protein	1109	243
LOC_Os04g10330	expressed protein	792	243
LOC_Os04g27090	expressed protein	243	243
LOC_Os05g12540	expressed protein	372	243
LOC_Os05g16395	expressed protein	411	243
LOC_Os06g03650	expressed protein	243	243
LOC_Os06g41890	expressed protein	775	243
LOC_Os07g04630	expressed protein	438	243
LOC_Os07g08800	expressed protein	243	243
LOC_Os07g12304	expressed protein	1056	243
LOC_Os07g12440	expressed protein	292	243
LOC_Os08g36090	expressed protein	243	243
LOC_Os09g02430	expressed protein	258	243
LOC_Os09g12200	expressed protein	380	243
LOC_Os09g13390	expressed protein	301	243
LOC_Os10g02890	expressed protein	498	243
LOC_Os10g26150	expressed protein	243	243
LOC_Os10g30480	expressed protein	1093	243
LOC_Os10g42040	expressed protein	1070	243
LOC_Os11g15200	expressed protein	1396	243
LOC_Os11g19260	expressed protein	344	243
LOC_Os11g26795	expressed protein	243	243
LOC_Os11g41330	expressed protein	243	243
LOC_Os12g04680	expressed protein	425	243
LOC_Os12g12550	expressed protein	431	243
LOC_Os12g19080	expressed protein	659	243
LOC_Os12g25400	expressed protein	436	243
LOC_Os12g40619	expressed protein	243	243
LOC_Os01g12010	hypothetical protein	243	243
LOC_Os02g43580	hypothetical protein	243	243
LOC_Os02g44020	hypothetical protein	929	243
LOC_Os03g42700	hypothetical protein	310	243
LOC_Os03g53030	hypothetical protein	243	243
LOC_Os04g13130	hypothetical protein	243	243
LOC_Os05g19980	hypothetical protein	1255	243
LOC_Os05g31180	hypothetical protein	1030	243
LOC_Os05g35450	hypothetical protein	243	243
LOC_Os05g38080	hypothetical protein	874	243
LOC_Os06g44650	hypothetical protein	406	243
LOC_Os07g04740	hypothetical protein	341	243
LOC_Os07g06870	hypothetical protein	1600	243
LOC_Os07g26910	hypothetical protein	2272	243
LOC_Os07g29110	hypothetical protein	484	243
LOC_Os07g31760	hypothetical protein	2689	243
LOC_Os09g04860	hypothetical protein	870	243
LOC_Os09g15040	hypothetical protein	1443	243
LOC_Os09g18290	hypothetical protein	701	243
LOC_Os09g21440	hypothetical protein	430	243
LOC_Os10g01670	hypothetical protein	1026	243
LOC_Os11g11640	hypothetical protein	366	243
LOC_Os11g18010	hypothetical protein	833	243
LOC_Os11g34900	hypothetical protein	350	243
LOC_Os02g56890	CXXXC10 - Cysteine-rich protein with paired CXXXC motifs precursor putative expressed	246	246
LOC_Os03g56682	DEFL40 - Defensin and Defensin-like DEFL family	731	246
LOC_Os08g15550	DEFL56 - Defensin and Defensin-like DEFL family expressed	714	246
LOC_Os01g43960	expressed protein	344	246
LOC_Os01g58310	expressed protein	246	246
LOC_Os01g65360	expressed protein	1827	246
LOC_Os01g65540	expressed protein	1720	246
LOC_Os01g70350	expressed protein	1132	246
LOC_Os02g11705	expressed protein	588	246
LOC_Os02g30870	expressed protein	865	246
LOC_Os02g42470	expressed protein	246	246
LOC_Os02g47520	expressed protein	694	246
LOC_Os03g18040	expressed protein	1092	246
LOC_Os03g41310	expressed protein	246	246
LOC_Os03g41320	expressed protein	246	246
LOC_Os03g50710	expressed protein	556	246
LOC_Os03g58500	expressed protein	246	246
LOC_Os04g55550	expressed protein	893	246
LOC_Os05g05080	expressed protein	515	246
LOC_Os05g05100	expressed protein	573	246
LOC_Os05g23194	expressed protein	753	246
LOC_Os06g29390	expressed protein	246	246
LOC_Os06g51120	expressed protein	261	246
LOC_Os08g05100	expressed protein	278	246
LOC_Os09g30030	expressed protein	670	246
LOC_Os10g04870	expressed protein	246	246
LOC_Os10g37350	expressed protein	448	246
LOC_Os11g13830	expressed protein	246	246
LOC_Os11g14890	expressed protein	787	246
LOC_Os12g28780	expressed protein	246	246
LOC_Os12g35440	expressed protein	993	246
LOC_Os01g03770	hypothetical protein	1503	246
LOC_Os01g57430	hypothetical protein	319	246
LOC_Os01g57750	hypothetical protein	910	246
LOC_Os02g36760	hypothetical protein	246	246
LOC_Os02g44830	hypothetical protein	1263	246
LOC_Os02g47240	hypothetical protein	411	246
LOC_Os03g04010	hypothetical protein	395	246
LOC_Os03g06690	hypothetical protein	771	246
LOC_Os03g40520	hypothetical protein	246	246
LOC_Os05g32780	hypothetical protein	1302	246
LOC_Os06g06140	hypothetical protein	246	246
LOC_Os06g09430	hypothetical protein	246	246
LOC_Os07g22470	hypothetical protein	1701	246
LOC_Os07g32280	hypothetical protein	736	246
LOC_Os08g28580	hypothetical protein	246	246
LOC_Os08g36850	hypothetical protein	1616	246
LOC_Os10g08430	hypothetical protein	462	246
LOC_Os10g25580	hypothetical protein	246	246
LOC_Os11g09080	hypothetical protein	370	246
LOC_Os11g32920	hypothetical protein	246	246
LOC_Os12g05620	hypothetical protein	2513	246
LOC_Os12g07570	hypothetical protein	280	246
LOC_Os12g11840	hypothetical protein	246	246
LOC_Os10g21406	photosystem I iron-sulfur center putative expressed	246	246
LOC_Os07g25022	conserved hypothetical protein	249	249
LOC_Os01g28989	expressed protein	2350	249
LOC_Os02g03500	expressed protein	249	249
LOC_Os02g08460	expressed protein	249	249
LOC_Os02g12960	expressed protein	1426	249
LOC_Os02g46473	expressed protein	578	249
LOC_Os02g50374	expressed protein	870	249
LOC_Os03g07590	expressed protein	249	249
LOC_Os03g17890	expressed protein	409	249
LOC_Os03g26470	expressed protein	448	249
LOC_Os03g26660	expressed protein	249	249
LOC_Os04g24120	expressed protein	1228	249
LOC_Os04g30480	expressed protein	249	249
LOC_Os05g28650	expressed protein	249	249
LOC_Os05g28880	expressed protein	249	249
LOC_Os05g51900	expressed protein	592	249
LOC_Os06g44490	expressed protein	249	249
LOC_Os07g29710	expressed protein	249	249
LOC_Os08g15770	expressed protein	1303	249
LOC_Os08g31990	expressed protein	1553	249
LOC_Os09g09260	expressed protein	647	249
LOC_Os09g34020	expressed protein	534	249
LOC_Os10g24004	expressed protein	802	249
LOC_Os11g14530	expressed protein	668	249
LOC_Os12g03120	expressed protein	344	249
LOC_Os12g03940	expressed protein	625	249
LOC_Os12g24084	expressed protein	532	249
LOC_Os12g32840	expressed protein	670	249
LOC_Os12g40980	expressed protein	820	249
LOC_Os01g27300	glutathione S-transferase GSTF1 putative expressed	249	249
ChrSy.fgenesh.gene.11	hypothetical protein	249	249
ChrSy.fgenesh.gene.43	hypothetical protein	608	249
LOC_Os01g04760	hypothetical protein	249	249
LOC_Os01g18010	hypothetical protein	979	249
LOC_Os01g31860	hypothetical protein	341	249
LOC_Os02g26590	hypothetical protein	249	249
LOC_Os02g32790	hypothetical protein	891	249
LOC_Os02g58680	hypothetical protein	779	249
LOC_Os04g08260	hypothetical protein	249	249
LOC_Os04g38760	hypothetical protein	1898	249
LOC_Os06g24300	hypothetical protein	1402	249
LOC_Os06g24900	hypothetical protein	786	249
LOC_Os06g30490	hypothetical protein	589	249
LOC_Os07g12430	hypothetical protein	1318	249
LOC_Os07g24030	hypothetical protein	249	249
LOC_Os07g29040	hypothetical protein	490	249
LOC_Os10g13560	hypothetical protein	465	249
LOC_Os11g03080	hypothetical protein	635	249
LOC_Os11g29580	hypothetical protein	249	249
LOC_Os11g44120	hypothetical protein	470	249
LOC_Os12g06240	hypothetical protein	622	249
LOC_Os12g25750	hypothetical protein	551	249
LOC_Os12g34560	hypothetical protein	395	249
LOC_Os12g42620	hypothetical protein	249	249
LOC_Os01g25150	jacalin-like lectin domain containing protein	2171	249
LOC_Os02g25610	expressed protein	784	252
LOC_Os02g48194	expressed protein	563	252
LOC_Os03g03654	expressed protein	776	252
LOC_Os03g23040	expressed protein	1664	252
LOC_Os05g06550	expressed protein	451	252
LOC_Os05g26630	expressed protein	759	252
LOC_Os05g28810	expressed protein	982	252
LOC_Os06g10590	expressed protein	1403	252
LOC_Os06g17990	expressed protein	377	252
LOC_Os06g45490	expressed protein	1306	252
LOC_Os07g14920	expressed protein	7454	252
LOC_Os07g32290	expressed protein	252	252
LOC_Os08g16330	expressed protein	1087	252
LOC_Os08g26680	expressed protein	252	252
LOC_Os08g27080	expressed protein	252	252
LOC_Os09g01330	expressed protein	252	252
LOC_Os09g02860	expressed protein	673	252
LOC_Os09g21090	expressed protein	252	252
LOC_Os09g25530	expressed protein	324	252
LOC_Os09g29530	expressed protein	252	252
LOC_Os10g04625	expressed protein	582	252
LOC_Os11g32700	expressed protein	436	252
LOC_Os12g30190	expressed protein	252	252
LOC_Os02g30830	hypothetical protein	384	252
LOC_Os02g47290	hypothetical protein	1485	252
LOC_Os02g52240	hypothetical protein	1053	252
LOC_Os05g12660	hypothetical protein	252	252
LOC_Os05g41740	hypothetical protein	519	252
LOC_Os06g27660	hypothetical protein	252	252
LOC_Os07g11100	hypothetical protein	448	252
LOC_Os07g36790	hypothetical protein	252	252
LOC_Os08g19620	hypothetical protein	1136	252
LOC_Os08g27260	hypothetical protein	252	252
LOC_Os08g28920	hypothetical protein	2152	252
LOC_Os09g02580	hypothetical protein	252	252
LOC_Os09g38429	hypothetical protein	252	252
LOC_Os01g46600	seed maturation protein PM41 putative expressed	252	252
LOC_Os01g34000	conserved hypothetical protein	990	255
LOC_Os01g26080	expressed protein	1305	255
LOC_Os01g37500	expressed protein	1211	255
LOC_Os02g53710	expressed protein	509	255
LOC_Os03g12980	expressed protein	783	255
LOC_Os03g39629	expressed protein	467	255
LOC_Os03g50260	expressed protein	566	255
LOC_Os03g55770	expressed protein	255	255
LOC_Os04g20910	expressed protein	543	255
LOC_Os04g26590	expressed protein	1057	255
LOC_Os05g15620	expressed protein	255	255
LOC_Os06g18870	expressed protein	255	255
LOC_Os06g38564	expressed protein	1324	255
LOC_Os06g46640	expressed protein	402	255
LOC_Os07g41390	expressed protein	3535	255
LOC_Os08g02960	expressed protein	255	255
LOC_Os08g13490	expressed protein	2228	255
LOC_Os08g19490	expressed protein	677	255
LOC_Os08g27690	expressed protein	255	255
LOC_Os09g17670	expressed protein	277	255
LOC_Os10g05630	expressed protein	255	255
LOC_Os10g20340	expressed protein	320	255
LOC_Os11g24900	expressed protein	302	255
LOC_Os11g25770	expressed protein	1770	255
LOC_Os12g37080	expressed protein	255	255
LOC_Os05g06520	helix-loop-helix DNA-binding domain containing protein expressed	255	255
LOC_Os01g07470	hypothetical protein	432	255
LOC_Os02g06060	hypothetical protein	255	255
LOC_Os02g20300	hypothetical protein	2027	255
LOC_Os02g21450	hypothetical protein	255	255
LOC_Os02g34980	hypothetical protein	255	255
LOC_Os03g02060	hypothetical protein	1180	255
LOC_Os03g08890	hypothetical protein	287	255
LOC_Os03g51570	hypothetical protein	3098	255
LOC_Os04g09870	hypothetical protein	1794	255
LOC_Os04g14100	hypothetical protein	623	255
LOC_Os05g11740	hypothetical protein	494	255
LOC_Os05g24230	hypothetical protein	1870	255
LOC_Os05g37260	hypothetical protein	1009	255
LOC_Os06g20450	hypothetical protein	317	255
LOC_Os06g34160	hypothetical protein	1160	255
LOC_Os08g23560	hypothetical protein	773	255
LOC_Os08g42259	hypothetical protein	2027	255
LOC_Os10g06620	hypothetical protein	255	255
LOC_Os11g19280	hypothetical protein	914	255
LOC_Os11g25420	hypothetical protein	643	255
LOC_Os11g25870	hypothetical protein	701	255
LOC_Os11g34070	hypothetical protein	1727	255
LOC_Os12g43960	hypothetical protein	541	255
LOC_Os02g07600	DEF3 - Defensin and Defensin-like DEFL family expressed	639	258
LOC_Os12g06750	DEFL16 - Defensin and Defensin-like DEFL family	785	258
LOC_Os12g06760	DEFL17 - Defensin and Defensin-like DEFL family	536	258
LOC_Os11g08270	DEFL32 - Defensin and Defensin-like DEFL family expressed	515	258
ChrSy.fgenesh.gene.5	expressed protein	258	258
LOC_Os01g26070	expressed protein	613	258
LOC_Os01g31050	expressed protein	840	258
LOC_Os01g62280	expressed protein	391	258
LOC_Os01g64710	expressed protein	258	258
LOC_Os02g10500	expressed protein	649	258
LOC_Os02g13880	expressed protein	258	258
LOC_Os02g21830	expressed protein	258	258
LOC_Os03g06810	expressed protein	591	258
LOC_Os03g06870	expressed protein	258	258
LOC_Os03g11335	expressed protein	440	258
LOC_Os03g16812	expressed protein	258	258
LOC_Os03g62974	expressed protein	4620	258
LOC_Os04g16980	expressed protein	1847	258
LOC_Os04g32360	expressed protein	534	258
LOC_Os04g52750	expressed protein	489	258
LOC_Os05g08470	expressed protein	635	258
LOC_Os05g42420	expressed protein	637	258
LOC_Os05g46470	expressed protein	1235	258
LOC_Os06g13440	expressed protein	451	258
LOC_Os06g35790	expressed protein	258	258
LOC_Os06g43010	expressed protein	294	258
LOC_Os06g50590	expressed protein	434	258
LOC_Os07g02380	expressed protein	368	258
LOC_Os07g36240	expressed protein	746	258
LOC_Os08g24800	expressed protein	1371	258
LOC_Os08g29680	expressed protein	258	258
LOC_Os08g36640	expressed protein	258	258
LOC_Os10g01250	expressed protein	307	258
LOC_Os11g30120	expressed protein	258	258
LOC_Os12g15490	expressed protein	402	258
LOC_Os01g39750	hypothetical protein	729	258
LOC_Os01g58930	hypothetical protein	258	258
LOC_Os01g72440	hypothetical protein	322	258
LOC_Os02g08020	hypothetical protein	1040	258
LOC_Os02g13590	hypothetical protein	258	258
LOC_Os02g28800	hypothetical protein	523	258
LOC_Os02g29490	hypothetical protein	258	258
LOC_Os02g51340	hypothetical protein	258	258
LOC_Os03g03300	hypothetical protein	928	258
LOC_Os03g12830	hypothetical protein	461	258
LOC_Os03g30500	hypothetical protein	625	258
LOC_Os03g53160	hypothetical protein	865	258
LOC_Os04g45560	hypothetical protein	510	258
LOC_Os05g05120	hypothetical protein	258	258
LOC_Os05g14490	hypothetical protein	2757	258
LOC_Os05g14720	hypothetical protein	861	258
LOC_Os05g42390	hypothetical protein	565	258
LOC_Os06g10150	hypothetical protein	401	258
LOC_Os06g38880	hypothetical protein	258	258
LOC_Os09g19200	hypothetical protein	258	258
LOC_Os11g18000	hypothetical protein	3123	258
LOC_Os11g22760	hypothetical protein	420	258
LOC_Os01g37030	conserved hypothetical protein	466	261
LOC_Os01g03930	expressed protein	404	261
LOC_Os01g11690	expressed protein	261	261
LOC_Os01g21980	expressed protein	436	261
LOC_Os01g62690	expressed protein	750	261
LOC_Os02g10410	expressed protein	261	261
LOC_Os04g27750	expressed protein	563	261
LOC_Os04g30960	expressed protein	261	261
LOC_Os04g43120	expressed protein	512	261
LOC_Os05g04900	expressed protein	445	261
LOC_Os05g14830	expressed protein	437	261
LOC_Os05g26130	expressed protein	261	261
LOC_Os06g44830	expressed protein	261	261
LOC_Os07g07510	expressed protein	716	261
LOC_Os07g14900	expressed protein	1371	261
LOC_Os08g08250	expressed protein	882	261
LOC_Os08g37770	expressed protein	261	261
LOC_Os09g06670	expressed protein	506	261
LOC_Os09g11470	expressed protein	299	261
LOC_Os10g02830	expressed protein	261	261
LOC_Os10g19030	expressed protein	337	261
LOC_Os10g28390	expressed protein	261	261
LOC_Os11g27480	expressed protein	939	261
LOC_Os11g28600	expressed protein	983	261
LOC_Os11g35670	expressed protein	261	261
LOC_Os11g38280	expressed protein	261	261
LOC_Os11g40620	expressed protein	261	261
LOC_Os12g04070	expressed protein	261	261
LOC_Os12g15510	expressed protein	1400	261
LOC_Os01g59290	hypothetical protein	549	261
LOC_Os02g15370	hypothetical protein	261	261
LOC_Os02g40910	hypothetical protein	535	261
LOC_Os03g22760	hypothetical protein	261	261
LOC_Os03g26240	hypothetical protein	699	261
LOC_Os04g21170	hypothetical protein	290	261
LOC_Os04g48980	hypothetical protein	261	261
LOC_Os05g11150	hypothetical protein	537	261
LOC_Os05g42436	hypothetical protein	722	261
LOC_Os06g17860	hypothetical protein	2701	261
LOC_Os06g43230	hypothetical protein	947	261
LOC_Os07g28690	hypothetical protein	581	261
LOC_Os08g01440	hypothetical protein	897	261
LOC_Os10g26800	hypothetical protein	605	261
LOC_Os11g14210	hypothetical protein	321	261
LOC_Os12g30480	hypothetical protein	788	261
LOC_Os01g67200	ribosomal protein L13 family protein putative expressed	1724	261
LOC_Os03g30610	ubiquinone oxidoreductase putative expressed	409	261
LOC_Os07g30990	ubiquitin family protein putative expressed	640	261
LOC_Os09g08464	ATP synthase B chain putative expressed	482	264
LOC_Os01g12270	expressed protein	264	264
LOC_Os01g36470	expressed protein	627	264
LOC_Os01g39910	expressed protein	264	264
LOC_Os01g72470	expressed protein	606	264
LOC_Os02g15960	expressed protein	368	264
LOC_Os02g19070	expressed protein	264	264
LOC_Os02g51404	expressed protein	587	264
LOC_Os03g45880	expressed protein	264	264
LOC_Os04g44690	expressed protein	527	264
LOC_Os05g11590	expressed protein	264	264
LOC_Os05g40370	expressed protein	2587	264
LOC_Os06g10250	expressed protein	2658	264
LOC_Os06g19580	expressed protein	264	264
LOC_Os06g46110	expressed protein	264	264
LOC_Os07g14860	expressed protein	446	264
LOC_Os07g42780	expressed protein	889	264
LOC_Os08g06290	expressed protein	1600	264
LOC_Os08g08270	expressed protein	264	264
LOC_Os08g34930	expressed protein	561	264
LOC_Os08g38870	expressed protein	264	264
LOC_Os09g17060	expressed protein	264	264
LOC_Os10g08011	expressed protein	1059	264
LOC_Os10g35780	expressed protein	1055	264
LOC_Os11g29250	expressed protein	1717	264
LOC_Os11g38970	expressed protein	1261	264
LOC_Os12g10350	expressed protein	264	264
LOC_Os12g12090	expressed protein	604	264
LOC_Os12g21840	expressed protein	264	264
LOC_Os12g43540	expressed protein	914	264
LOC_Os01g61750	hypothetical protein	372	264
LOC_Os01g64500	hypothetical protein	1689	264
LOC_Os02g51560	hypothetical protein	328	264
LOC_Os03g31970	hypothetical protein	376	264
LOC_Os04g07910	hypothetical protein	890	264
LOC_Os04g22040	hypothetical protein	264	264
LOC_Os07g30420	hypothetical protein	264	264
LOC_Os08g35260	hypothetical protein	1491	264
LOC_Os09g01440	hypothetical protein	264	264
LOC_Os09g04700	hypothetical protein	293	264
LOC_Os09g11770	hypothetical protein	300	264
LOC_Os11g45070	hypothetical protein	463	264
ChrSy.fgenesh.gene.41	expressed protein	267	267
LOC_Os01g34540	expressed protein	267	267
LOC_Os01g46530	expressed protein	841	267
LOC_Os02g05130	expressed protein	1274	267
LOC_Os02g09660	expressed protein	267	267
LOC_Os02g18420	expressed protein	267	267
LOC_Os02g21470	expressed protein	419	267
LOC_Os02g23910	expressed protein	267	267
LOC_Os02g52350	expressed protein	1003	267
LOC_Os03g06800	expressed protein	267	267
LOC_Os03g38534	expressed protein	884	267
LOC_Os03g42400	expressed protein	452	267
LOC_Os04g29050	expressed protein	267	267
LOC_Os05g07440	expressed protein	267	267
LOC_Os05g12800	expressed protein	267	267
LOC_Os05g43900	expressed protein	908	267
LOC_Os06g14379	expressed protein	901	267
LOC_Os06g42390	expressed protein	902	267
LOC_Os08g32000	expressed protein	267	267
LOC_Os08g39010	expressed protein	952	267
LOC_Os09g10250	expressed protein	267	267
LOC_Os10g08640	expressed protein	803	267
LOC_Os11g45800	expressed protein	267	267
LOC_Os12g09880	expressed protein	267	267
LOC_Os12g42510	expressed protein	843	267
ChrUn.fgenesh.gene.77	hypothetical protein	267	267
LOC_Os01g52150	hypothetical protein	656	267
LOC_Os02g11080	hypothetical protein	1297	267
LOC_Os02g30860	hypothetical protein	518	267
LOC_Os03g05600	hypothetical protein	413	267
LOC_Os03g30750	hypothetical protein	2080	267
LOC_Os05g06800	hypothetical protein	962	267
LOC_Os06g30300	hypothetical protein	514	267
LOC_Os07g14460	hypothetical protein	267	267
LOC_Os11g19760	hypothetical protein	658	267
LOC_Os12g25650	hypothetical protein	1058	267
LOC_Os04g05550	MEGL10 - Maternally expressed gene MEG family protein precursor expressed	497	267
LOC_Os04g05500	MEGL8 - Maternally expressed gene MEG family protein precursor expressed	497	267
LOC_Os08g21630	RAD23 protein putative expressed	674	267
LOC_Os04g28720	RALFL32 - Rapid ALkalinization Factor RALF family protein precursor putative expressed	267	267
LOC_Os02g53600	DEFL75 - Defensin and Defensin-like DEFL family expressed	371	270
LOC_Os10g20560	DEFL81 - Defensin and Defensin-like DEFL family	1147	270
LOC_Os01g48260	expressed protein	270	270
LOC_Os01g55060	expressed protein	270	270
LOC_Os01g73180	expressed protein	270	270
LOC_Os02g33650	expressed protein	270	270
LOC_Os02g39310	expressed protein	270	270
LOC_Os02g58000	expressed protein	270	270
LOC_Os03g06830	expressed protein	270	270
LOC_Os03g25374	expressed protein	676	270
LOC_Os03g25830	expressed protein	270	270
LOC_Os03g48730	expressed protein	270	270
LOC_Os04g08815	expressed protein	270	270
LOC_Os04g24250	expressed protein	270	270
LOC_Os04g35230	expressed protein	3362	270
LOC_Os04g56370	expressed protein	270	270
LOC_Os05g06730	expressed protein	270	270
LOC_Os05g24870	expressed protein	270	270
LOC_Os05g32620	expressed protein	270	270
LOC_Os05g42428	expressed protein	848	270
LOC_Os05g46440	expressed protein	398	270
LOC_Os05g48400	expressed protein	646	270
LOC_Os06g24520	expressed protein	270	270
LOC_Os07g36730	expressed protein	270	270
LOC_Os08g17100	expressed protein	1544	270
LOC_Os08g18170	expressed protein	270	270
LOC_Os08g27020	expressed protein	525	270
LOC_Os09g07560	expressed protein	535	270
LOC_Os09g22140	expressed protein	270	270
LOC_Os09g32340	expressed protein	372	270
LOC_Os10g09000	expressed protein	340	270
LOC_Os10g36020	expressed protein	270	270
LOC_Os11g44290	expressed protein	270	270
LOC_Os12g01280	expressed protein	270	270
LOC_Os01g21800	hypothetical protein	395	270
LOC_Os01g32950	hypothetical protein	270	270
LOC_Os02g22010	hypothetical protein	270	270
LOC_Os05g10350	hypothetical protein	270	270
LOC_Os06g14340	hypothetical protein	723	270
LOC_Os06g20000	hypothetical protein	270	270
LOC_Os07g42850	hypothetical protein	753	270
LOC_Os08g19640	hypothetical protein	270	270
LOC_Os08g31480	hypothetical protein	2111	270
LOC_Os10g25670	hypothetical protein	714	270
LOC_Os11g05270	hypothetical protein	1014	270
LOC_Os11g18740	hypothetical protein	1189	270
LOC_Os11g39520	hypothetical protein	980	270
LOC_Os12g13540	hypothetical protein	270	270
LOC_Os06g20010	RNA recognition motif containing protein putative expressed	270	270
LOC_Os04g16878	uncharacterized protein ycf70 putative	270	270
LOC_Os01g58039	uncharacterized protein ycf70 putative expressed	876	270
LOC_Os03g32020	conserved hypothetical protein	536	273
LOC_Os01g14750	expressed protein	273	273
LOC_Os01g25430	expressed protein	666	273
LOC_Os01g29890	expressed protein	273	273
LOC_Os02g20710	expressed protein	287	273
LOC_Os02g22200	expressed protein	273	273
LOC_Os02g32465	expressed protein	447	273
LOC_Os03g02544	expressed protein	571	273
LOC_Os03g11810	expressed protein	376	273
LOC_Os03g41130	expressed protein	579	273
LOC_Os04g11200	expressed protein	477	273
LOC_Os04g28540	expressed protein	273	273
LOC_Os04g29670	expressed protein	422	273
LOC_Os04g31840	expressed protein	273	273
LOC_Os04g54220	expressed protein	512	273
LOC_Os05g02070	expressed protein	1005	273
LOC_Os05g10320	expressed protein	273	273
LOC_Os05g30650	expressed protein	1391	273
LOC_Os05g38264	expressed protein	1040	273
LOC_Os05g43600	expressed protein	443	273
LOC_Os06g38440	expressed protein	946	273
LOC_Os07g08700	expressed protein	372	273
LOC_Os07g32129	expressed protein	594	273
LOC_Os07g44080	expressed protein	2875	273
LOC_Os08g07160	expressed protein	273	273
LOC_Os09g11700	expressed protein	556	273
LOC_Os09g16020	expressed protein	273	273
LOC_Os09g19690	expressed protein	273	273
LOC_Os09g20310	expressed protein	863	273
LOC_Os09g38120	expressed protein	431	273
LOC_Os10g21880	expressed protein	273	273
LOC_Os10g28260	expressed protein	1025	273
LOC_Os11g48010	expressed protein	273	273
LOC_Os12g07710	expressed protein	616	273
LOC_Os12g16300	expressed protein	373	273
LOC_Os12g36820	expressed protein	541	273
LOC_Os01g26950	hypothetical protein	273	273
LOC_Os02g01370	hypothetical protein	1588	273
LOC_Os02g48050	hypothetical protein	1594	273
LOC_Os03g09040	hypothetical protein	912	273
LOC_Os03g10630	hypothetical protein	879	273
LOC_Os04g18130	hypothetical protein	273	273
LOC_Os05g09120	hypothetical protein	719	273
LOC_Os05g31050	hypothetical protein	415	273
LOC_Os07g38670	hypothetical protein	693	273
LOC_Os07g39660	hypothetical protein	273	273
LOC_Os08g06680	hypothetical protein	303	273
LOC_Os09g08140	hypothetical protein	303	273
LOC_Os10g34704	hypothetical protein	612	273
LOC_Os10g36050	hypothetical protein	1591	273
LOC_Os12g23160	hypothetical protein	564	273
LOC_Os04g31250	DEFL49 - Defensin and Defensin-like DEFL family expressed	572	276
LOC_Os01g23990	expressed protein	566	276
LOC_Os01g49790	expressed protein	276	276
LOC_Os02g04210	expressed protein	669	276
LOC_Os02g10250	expressed protein	276	276
LOC_Os02g31950	expressed protein	276	276
LOC_Os03g27160	expressed protein	2074	276
LOC_Os03g52850	expressed protein	1477	276
LOC_Os04g23230	expressed protein	883	276
LOC_Os04g29730	expressed protein	919	276
LOC_Os05g12481	expressed protein	785	276
LOC_Os05g45260	expressed protein	1216	276
LOC_Os05g50150	expressed protein	276	276
LOC_Os06g05424	expressed protein	1461	276
LOC_Os06g38850	expressed protein	276	276
LOC_Os06g40784	expressed protein	488	276
LOC_Os07g05260	expressed protein	1580	276
LOC_Os07g12460	expressed protein	276	276
LOC_Os07g16364	expressed protein	1271	276
LOC_Os07g47560	expressed protein	276	276
LOC_Os08g19810	expressed protein	276	276
LOC_Os08g31260	expressed protein	276	276
LOC_Os09g02670	expressed protein	276	276
LOC_Os09g04500	expressed protein	276	276
LOC_Os09g20960	expressed protein	276	276
LOC_Os10g20460	expressed protein	1526	276
LOC_Os10g21500	expressed protein	276	276
LOC_Os11g12540	expressed protein	550	276
LOC_Os11g24210	expressed protein	760	276
LOC_Os11g45260	expressed protein	276	276
LOC_Os12g26350	expressed protein	603	276
LOC_Os12g38220	expressed protein	276	276
LOC_Os01g15950	hypothetical protein	276	276
LOC_Os01g18330	hypothetical protein	327	276
LOC_Os01g31970	hypothetical protein	1117	276
LOC_Os01g51240	hypothetical protein	808	276
LOC_Os02g47300	hypothetical protein	641	276
LOC_Os02g48520	hypothetical protein	276	276
LOC_Os02g53220	hypothetical protein	914	276
LOC_Os03g52990	hypothetical protein	423	276
LOC_Os04g52910	hypothetical protein	657	276
LOC_Os05g14700	hypothetical protein	276	276
LOC_Os06g16970	hypothetical protein	402	276
LOC_Os06g37710	hypothetical protein	276	276
LOC_Os07g05070	hypothetical protein	603	276
LOC_Os07g06930	hypothetical protein	652	276
LOC_Os07g15010	hypothetical protein	1359	276
LOC_Os11g22120	hypothetical protein	572	276
LOC_Os11g27560	hypothetical protein	336	276
LOC_Os12g18490	hypothetical protein	360	276
LOC_Os01g70440	LEML1 - Anther-specific LEM1 family protein precursor expressed	653	276
LOC_Os01g25070	expressed protein	279	279
LOC_Os01g34300	expressed protein	409	279
LOC_Os01g35950	expressed protein	1108	279
LOC_Os01g59265	expressed protein	656	279
LOC_Os01g62090	expressed protein	3086	279
LOC_Os02g47070	expressed protein	877	279
LOC_Os02g50420	expressed protein	279	279
LOC_Os02g54610	expressed protein	399	279
LOC_Os03g20610	expressed protein	279	279
LOC_Os03g40210	expressed protein	910	279
LOC_Os03g48580	expressed protein	1136	279
LOC_Os03g61230	expressed protein	1011	279
LOC_Os04g15640	expressed protein	1221	279
LOC_Os05g12500	expressed protein	279	279
LOC_Os05g27350	expressed protein	1502	279
LOC_Os05g30230	expressed protein	899	279
LOC_Os05g38030	expressed protein	279	279
LOC_Os06g28600	expressed protein	1705	279
LOC_Os06g36230	expressed protein	641	279
LOC_Os06g41600	expressed protein	279	279
LOC_Os07g08780	expressed protein	279	279
LOC_Os07g40490	expressed protein	791	279
LOC_Os08g15540	expressed protein	483	279
LOC_Os08g16850	expressed protein	279	279
LOC_Os09g02240	expressed protein	279	279
LOC_Os09g10865	expressed protein	478	279
LOC_Os09g14910	expressed protein	541	279
LOC_Os09g20940	expressed protein	690	279
LOC_Os09g25030	expressed protein	570	279
LOC_Os10g20720	expressed protein	397	279
LOC_Os10g28560	expressed protein	310	279
LOC_Os11g18230	expressed protein	279	279
LOC_Os11g28920	expressed protein	279	279
LOC_Os11g31930	expressed protein	279	279
LOC_Os12g39250	expressed protein	877	279
ChrUn.fgenesh.gene.41	hypothetical protein	690	279
LOC_Os01g63730	hypothetical protein	400	279
LOC_Os01g73260	hypothetical protein	1216	279
LOC_Os02g20550	hypothetical protein	279	279
LOC_Os03g20250	hypothetical protein	279	279
LOC_Os03g25810	hypothetical protein	279	279
LOC_Os03g51170	hypothetical protein	279	279
LOC_Os05g37360	hypothetical protein	279	279
LOC_Os06g16590	hypothetical protein	279	279
LOC_Os06g22800	hypothetical protein	529	279
LOC_Os06g44350	hypothetical protein	420	279
LOC_Os06g46080	hypothetical protein	373	279
LOC_Os06g48340	hypothetical protein	323	279
LOC_Os07g09780	hypothetical protein	1084	279
LOC_Os07g28290	hypothetical protein	1771	279
LOC_Os08g42360	hypothetical protein	1547	279
LOC_Os10g07606	hypothetical protein	690	279
LOC_Os10g23020	hypothetical protein	279	279
LOC_Os04g27470	terpene synthase 8 putative	279	279
LOC_Os04g16782	chloroplast 50S ribosomal protein L23 putative	282	282
LOC_Os04g16812	chloroplast 50S ribosomal protein L23 putative	282	282
LOC_Os09g24402	chloroplast 50S ribosomal protein L23 putative	282	282
LOC_Os10g21358	chloroplast 50S ribosomal protein L23 putative	282	282
LOC_Os08g15258	chloroplast 50S ribosomal protein L23 putative expressed	282	282
LOC_Os02g07550	DEFL1 - Defensin and Defensin-like DEFL family expressed	578	282
LOC_Os11g39910	DEFL80 - Defensin and Defensin-like DEFL family expressed	866	282
ChrUn.fgenesh.gene.65	expressed protein	282	282
LOC_Os01g31780	expressed protein	337	282
LOC_Os01g36200	expressed protein	282	282
LOC_Os01g38590	expressed protein	282	282
LOC_Os01g56480	expressed protein	597	282
LOC_Os01g73290	expressed protein	703	282
LOC_Os02g18160	expressed protein	671	282
LOC_Os02g29400	expressed protein	670	282
LOC_Os04g06490	expressed protein	1019	282
LOC_Os04g25420	expressed protein	482	282
LOC_Os05g32260	expressed protein	282	282
LOC_Os06g03880	expressed protein	282	282
LOC_Os06g13880	expressed protein	631	282
LOC_Os06g17270	expressed protein	282	282
LOC_Os06g30530	expressed protein	1272	282
LOC_Os06g32690	expressed protein	773	282
LOC_Os06g40809	expressed protein	549	282
LOC_Os06g40990	expressed protein	282	282
LOC_Os07g13330	expressed protein	282	282
LOC_Os08g07600	expressed protein	693	282
LOC_Os08g24150	expressed protein	703	282
LOC_Os08g25040	expressed protein	282	282
LOC_Os08g34730	expressed protein	931	282
LOC_Os11g18300	expressed protein	696	282
LOC_Os12g17820	expressed protein	621	282
LOC_Os12g23970	expressed protein	282	282
LOC_Os12g34930	expressed protein	699	282
LOC_Os01g48970	hypothetical protein	4102	282
LOC_Os02g13820	hypothetical protein	282	282
LOC_Os02g28360	hypothetical protein	282	282
LOC_Os03g57390	hypothetical protein	282	282
LOC_Os04g19150	hypothetical protein	282	282
LOC_Os04g38710	hypothetical protein	2102	282
LOC_Os04g50690	hypothetical protein	733	282
LOC_Os05g28330	hypothetical protein	2732	282
LOC_Os06g31340	hypothetical protein	282	282
LOC_Os06g46260	hypothetical protein	1082	282
LOC_Os07g10990	hypothetical protein	854	282
LOC_Os11g36900	hypothetical protein	282	282
LOC_Os12g17200	hypothetical protein	282	282
LOC_Os12g36300	hypothetical protein	282	282
LOC_Os12g42560	hypothetical protein	2164	282
LOC_Os01g21520	esterase lipase thioesterase family protein putative expressed	285	285
LOC_Os01g23010	expressed protein	285	285
LOC_Os01g70640	expressed protein	844	285
LOC_Os02g29240	expressed protein	285	285
LOC_Os02g40020	expressed protein	383	285
LOC_Os02g48070	expressed protein	285	285
LOC_Os03g24550	expressed protein	1442	285
LOC_Os03g40470	expressed protein	285	285
LOC_Os04g01170	expressed protein	681	285
LOC_Os04g32004	expressed protein	285	285
LOC_Os05g11600	expressed protein	285	285
LOC_Os06g04220	expressed protein	581	285
LOC_Os06g39610	expressed protein	796	285
LOC_Os06g43260	expressed protein	2090	285
LOC_Os06g50715	expressed protein	1575	285
LOC_Os07g09160	expressed protein	404	285
LOC_Os07g44470	expressed protein	691	285
LOC_Os08g14650	expressed protein	1145	285
LOC_Os09g21070	expressed protein	390	285
LOC_Os09g35750	expressed protein	1532	285
LOC_Os10g28620	expressed protein	285	285
LOC_Os11g11740	expressed protein	636	285
LOC_Os12g23300	expressed protein	747	285
LOC_Os12g24030	expressed protein	285	285
LOC_Os02g52760	hypothetical protein	497	285
LOC_Os02g56670	hypothetical protein	1322	285
LOC_Os05g18870	hypothetical protein	339	285
LOC_Os06g22360	hypothetical protein	723	285
LOC_Os08g35080	hypothetical protein	341	285
LOC_Os10g20900	hypothetical protein	1011	285
LOC_Os10g23910	hypothetical protein	1128	285
LOC_Os12g20140	hypothetical protein	356	285
LOC_Os08g17980	photosystem II P680 chlorophyll A apoprotein putative expressed	612	285
LOC_Os08g06560	ribosomal protein L13 putative expressed	1615	285
LOC_Os01g08870	expressed protein	288	288
LOC_Os01g13500	expressed protein	1488	288
LOC_Os01g55080	expressed protein	288	288
LOC_Os01g59460	expressed protein	288	288
LOC_Os02g28210	expressed protein	288	288
LOC_Os02g30560	expressed protein	288	288
LOC_Os02g38850	expressed protein	288	288
LOC_Os02g51870	expressed protein	570	288
LOC_Os03g38810	expressed protein	1294	288
LOC_Os03g48070	expressed protein	428	288
LOC_Os04g20410	expressed protein	2528	288
LOC_Os04g46444	expressed protein	885	288
LOC_Os06g34410	expressed protein	327	288
LOC_Os06g39830	expressed protein	731	288
LOC_Os06g49730	expressed protein	288	288
LOC_Os08g25770	expressed protein	1149	288
LOC_Os08g31290	expressed protein	288	288
LOC_Os08g38540	expressed protein	375	288
LOC_Os09g08280	expressed protein	586	288
LOC_Os09g24190	expressed protein	288	288
LOC_Os09g33540	expressed protein	288	288
LOC_Os09g35640	expressed protein	288	288
LOC_Os10g14160	expressed protein	288	288
LOC_Os10g39084	expressed protein	332	288
LOC_Os11g17060	expressed protein	620	288
LOC_Os01g12850	hypothetical protein	288	288
LOC_Os02g14470	hypothetical protein	431	288
LOC_Os03g12540	hypothetical protein	699	288
LOC_Os03g19640	hypothetical protein	509	288
LOC_Os04g25270	hypothetical protein	869	288
LOC_Os05g28850	hypothetical protein	404	288
LOC_Os07g48380	hypothetical protein	562	288
LOC_Os08g07710	hypothetical protein	288	288
LOC_Os09g06310	hypothetical protein	288	288
LOC_Os09g20100	hypothetical protein	970	288
LOC_Os09g23760	hypothetical protein	1462	288
LOC_Os09g35550	hypothetical protein	1474	288
LOC_Os10g36600	hypothetical protein	288	288
LOC_Os11g32340	hypothetical protein	536	288
LOC_Os11g48064	hypothetical protein	372	288
LOC_Os08g21720	rhamnogalacturonate lyase putative	419	288
LOC_Os09g20780	RNA recognition motif containing protein putative	288	288
LOC_Os07g24830	thionin-like peptide putative expressed	903	288
LOC_Os04g56000	AGAP001055-PA putative expressed	622	291
LOC_Os11g08180	aspartic proteinase Asp1 precursor putative expressed	426	291
LOC_Os04g24750	aspartic proteinase nepenthesin precursor putative expressed	1196	291
ChrUn.fgenesh.gene.38	expressed protein	1901	291
LOC_Os01g18490	expressed protein	291	291
LOC_Os01g31560	expressed protein	356	291
LOC_Os01g33920	expressed protein	291	291
LOC_Os02g26380	expressed protein	473	291
LOC_Os03g01620	expressed protein	291	291
LOC_Os03g50630	expressed protein	291	291
LOC_Os05g03790	expressed protein	291	291
LOC_Os05g39910	expressed protein	1408	291
LOC_Os06g38310	expressed protein	1698	291
LOC_Os06g46010	expressed protein	291	291
LOC_Os07g29660	expressed protein	291	291
LOC_Os08g31590	expressed protein	291	291
LOC_Os08g38420	expressed protein	291	291
LOC_Os09g15490	expressed protein	718	291
LOC_Os09g21080	expressed protein	291	291
LOC_Os10g08170	expressed protein	291	291
LOC_Os11g01230	expressed protein	291	291
LOC_Os12g18660	expressed protein	615	291
LOC_Os06g21310	glycine-rich cell wall structural protein precursor putative expressed	1017	291
LOC_Os01g09480	hypothetical protein	1212	291
LOC_Os02g44760	hypothetical protein	586	291
LOC_Os03g12640	hypothetical protein	349	291
LOC_Os04g40890	hypothetical protein	375	291
LOC_Os06g20740	hypothetical protein	439	291
LOC_Os08g10210	hypothetical protein	1332	291
LOC_Os08g12810	hypothetical protein	1185	291
LOC_Os08g14870	hypothetical protein	336	291
LOC_Os08g35460	hypothetical protein	291	291
LOC_Os10g19318	hypothetical protein	291	291
LOC_Os11g15710	hypothetical protein	291	291
LOC_Os11g28450	hypothetical protein	758	291
LOC_Os12g14730	hypothetical protein	291	291
LOC_Os06g07260	OsWAK62 - OsWAK short gene expressed	291	291
LOC_Os12g12000	RALFL46 - Rapid ALkalinization Factor RALF family protein precursor expressed	726	291
LOC_Os07g41100	conserved hypothetical protein	1114	294
LOC_Os01g66480	expressed protein	294	294
LOC_Os03g29990	expressed protein	2010	294
LOC_Os03g37940	expressed protein	471	294
LOC_Os03g58870	expressed protein	1914	294
LOC_Os04g10214	expressed protein	866	294
LOC_Os06g08270	expressed protein	685	294
LOC_Os06g43070	expressed protein	294	294
LOC_Os09g20230	expressed protein	294	294
LOC_Os09g29860	expressed protein	294	294
LOC_Os11g01760	expressed protein	294	294
LOC_Os11g40674	expressed protein	640	294
LOC_Os12g31400	expressed protein	645	294
LOC_Os02g27550	hypothetical protein	294	294
LOC_Os02g43530	hypothetical protein	294	294
LOC_Os04g21640	hypothetical protein	3182	294
LOC_Os05g06960	hypothetical protein	685	294
LOC_Os05g09460	hypothetical protein	2265	294
LOC_Os05g10820	hypothetical protein	294	294
LOC_Os05g19680	hypothetical protein	294	294
LOC_Os06g12240	hypothetical protein	1561	294
LOC_Os06g20330	hypothetical protein	940	294
LOC_Os06g30660	hypothetical protein	363	294
LOC_Os07g05520	hypothetical protein	2420	294
LOC_Os08g28270	hypothetical protein	382	294
LOC_Os10g08520	hypothetical protein	561	294
LOC_Os12g16530	hypothetical protein	404	294
LOC_Os12g35420	hypothetical protein	327	294
LOC_Os03g49300	THION38 - Plant thionin family protein precursor putative expressed	469	294
LOC_Os03g49310	THION39 - Plant thionin family protein precursor expressed	294	294
LOC_Os06g15900	conserved hypothetical protein	963	297
LOC_Os01g19950	expressed protein	912	297
LOC_Os01g34110	expressed protein	297	297
LOC_Os01g45780	expressed protein	696	297
LOC_Os01g58320	expressed protein	459	297
LOC_Os01g58340	expressed protein	1025	297
LOC_Os02g18784	expressed protein	917	297
LOC_Os02g36250	expressed protein	297	297
LOC_Os03g04350	expressed protein	368	297
LOC_Os03g11280	expressed protein	479	297
LOC_Os04g04680	expressed protein	903	297
LOC_Os04g12450	expressed protein	297	297
LOC_Os04g21850	expressed protein	297	297
LOC_Os04g38490	expressed protein	905	297
LOC_Os05g02170	expressed protein	297	297
LOC_Os05g11100	expressed protein	297	297
LOC_Os05g39640	expressed protein	479	297
LOC_Os06g02860	expressed protein	641	297
LOC_Os06g04210	expressed protein	297	297
LOC_Os06g10680	expressed protein	1252	297
LOC_Os06g30880	expressed protein	358	297
LOC_Os06g34340	expressed protein	1189	297
LOC_Os06g37170	expressed protein	297	297
LOC_Os07g04780	expressed protein	763	297
LOC_Os07g25510	expressed protein	499	297
LOC_Os08g19960	expressed protein	297	297
LOC_Os08g35150	expressed protein	690	297
LOC_Os09g01000	expressed protein	2927	297
LOC_Os09g03480	expressed protein	297	297
LOC_Os09g34050	expressed protein	833	297
LOC_Os11g39800	expressed protein	916	297
LOC_Os11g45770	expressed protein	866	297
LOC_Os01g08240	hypothetical protein	297	297
LOC_Os01g21260	hypothetical protein	1159	297
LOC_Os01g21830	hypothetical protein	804	297
LOC_Os01g53010	hypothetical protein	297	297
LOC_Os02g55360	hypothetical protein	297	297
LOC_Os04g02020	hypothetical protein	297	297
LOC_Os05g35550	hypothetical protein	297	297
LOC_Os06g33660	hypothetical protein	1550	297
LOC_Os08g21240	hypothetical protein	910	297
LOC_Os08g26409	hypothetical protein	297	297
LOC_Os08g32200	hypothetical protein	297	297
LOC_Os11g24680	hypothetical protein	1069	297
LOC_Os07g13310	RALFL10 - Rapid ALkalinization Factor RALF family protein precursor putative expressed	1046	297
LOC_Os12g11660	RALFL45 - Rapid ALkalinization Factor RALF family protein precursor expressed	725	297
LOC_Os04g35300	SLL1 protein putative expressed	2128	297
LOC_Os10g19110	cytochrome P450 putative expressed	2185	300
LOC_Os01g24970	expressed protein	300	300
LOC_Os01g51730	expressed protein	300	300
LOC_Os02g06970	expressed protein	300	300
LOC_Os02g36460	expressed protein	353	300
LOC_Os02g54920	expressed protein	525	300
LOC_Os02g56590	expressed protein	2408	300
LOC_Os03g31500	expressed protein	300	300
LOC_Os03g60639	expressed protein	790	300
LOC_Os04g23319	expressed protein	924	300
LOC_Os05g09310	expressed protein	300	300
LOC_Os05g11580	expressed protein	706	300
LOC_Os05g25670	expressed protein	300	300
LOC_Os05g32650	expressed protein	647	300
LOC_Os05g33930	expressed protein	300	300
LOC_Os06g08200	expressed protein	373	300
LOC_Os06g35980	expressed protein	300	300
LOC_Os07g17450	expressed protein	1038	300
LOC_Os07g27050	expressed protein	1172	300
LOC_Os07g33470	expressed protein	1167	300
LOC_Os08g24600	expressed protein	681	300
LOC_Os08g36690	expressed protein	300	300
LOC_Os09g09350	expressed protein	635	300
LOC_Os09g26910	expressed protein	463	300
LOC_Os09g30442	expressed protein	367	300
LOC_Os10g07280	expressed protein	300	300
LOC_Os10g17120	expressed protein	300	300
LOC_Os11g17350	expressed protein	477	300
LOC_Os12g02240	expressed protein	300	300
LOC_Os12g17560	expressed protein	300	300
LOC_Os12g18240	expressed protein	300	300
LOC_Os12g22790	expressed protein	307	300
LOC_Os12g26270	expressed protein	823	300
LOC_Os02g03510	fibroin heavy chain precursor putative expressed	735	300
LOC_Os01g28220	hypothetical protein	300	300
LOC_Os02g07020	hypothetical protein	1229	300
LOC_Os02g22350	hypothetical protein	2973	300
LOC_Os02g47080	hypothetical protein	300	300
LOC_Os02g52890	hypothetical protein	300	300
LOC_Os03g59560	hypothetical protein	880	300
LOC_Os05g26850	hypothetical protein	1573	300
LOC_Os06g23880	hypothetical protein	2335	300
LOC_Os07g02390	hypothetical protein	2928	300
LOC_Os08g08340	hypothetical protein	1419	300
LOC_Os08g35230	hypothetical protein	492	300
LOC_Os09g11260	hypothetical protein	654	300
LOC_Os10g10370	hypothetical protein	1325	300
LOC_Os11g16760	hypothetical protein	899	300
LOC_Os12g03780	hypothetical protein	300	300
LOC_Os12g39530	hypothetical protein	1536	300
LOC_Os06g37800	conserved hypothetical protein	303	303
ChrUn.fgenesh.gene.67	expressed protein	303	303
ChrUn.fgenesh.gene.72	expressed protein	303	303
LOC_Os01g01500	expressed protein	303	303
LOC_Os01g04670	expressed protein	799	303
LOC_Os01g58035	expressed protein	303	303
LOC_Os01g62050	expressed protein	623	303
LOC_Os02g24636	expressed protein	303	303
LOC_Os02g27900	expressed protein	988	303
LOC_Os02g29390	expressed protein	886	303
LOC_Os02g45270	expressed protein	1152	303
LOC_Os03g07950	expressed protein	922	303
LOC_Os03g12380	expressed protein	429	303
LOC_Os03g44220	expressed protein	1716	303
LOC_Os03g55440	expressed protein	1662	303
LOC_Os04g23689	expressed protein	359	303
LOC_Os04g29280	expressed protein	409	303
LOC_Os06g33990	expressed protein	1499	303
LOC_Os06g43730	expressed protein	303	303
LOC_Os06g47490	expressed protein	1093	303
LOC_Os07g05145	expressed protein	1876	303
LOC_Os08g05960	expressed protein	652	303
LOC_Os08g07650	expressed protein	371	303
LOC_Os09g10860	expressed protein	303	303
LOC_Os09g13260	expressed protein	1588	303
LOC_Os09g35560	expressed protein	616	303
LOC_Os10g07604	expressed protein	303	303
LOC_Os10g41692	expressed protein	303	303
LOC_Os11g16720	expressed protein	788	303
LOC_Os11g29500	expressed protein	742	303
LOC_Os11g32990	expressed protein	431	303
LOC_Os12g27840	expressed protein	379	303
LOC_Os12g34690	expressed protein	993	303
[truncated: 5,005 more rows]
